# Supplementary material for: Using a Human Challenge Model of Infection to Measure Vaccine Efficacy: A Randomised, Controlled Trial Comparing the Typhoid Vaccines M01ZH09 with Placebo and Ty21a
Source: PLoS Negl Trop Dis. 2016 Aug 17;10(8):e0004926. doi: 10.1371/journal.pntd.0004926 (PMC4988630; doi:10.1371/journal.pntd.0004926)
Supplement: S1 Dataset — (XLSX) [file pntd.0004926.s002.xlsx]

## Sheet: Participant characteristics
Group	Age	Sex	Ethnicity	Employment	Alcohol	Smoking	Drugs	PreviousTravel
M01ZH09	29	Male	WhiteBritish	NA	Y	N	NA	NA		Y = Yes
M01ZH09	52	Male	WhiteBritish	Retired	Y	Y	N	N		N = No
M01ZH09	21	Male	WhiteBritish	Student	Y	Y	N	N		NA = Not available
M01ZH09	42	Female	WhiteBritish	Employed	Y	Y	N	Y
M01ZH09	27	Female	OtherWhite	Employed	N	N	N	Y		Group = allocated vaccine group
M01ZH09	29	Female	WhiteBritish	Student	Y	Y	N	N		Age = Age at date of vaccine receipt (years)
M01ZH09	24	Female	OtherWhite	Unemployed	Y	N	N	N		Sex = currently self-idenitifed gender
M01ZH09	21	Male	WhiteBritish	Student	Y	N	N	N		Ethnicity
M01ZH09	24	Male	WhiteBritish	Employed	Y	Y	N	N		Employment = employment type
M01ZH09	20	Female	WhiteBritish	Student	Y	Y	N	Y		Alcohol = Any alcohol ingestion
M01ZH09	22	Male	WhiteBritish	Student	Y	N	N	N		Smoking = Any tobacco smoking
M01ZH09	19	Female	WhiteBritish	Employed	Y	N	N	Y		Drugs = Any other drug use
M01ZH09	55	Male	WhiteBritish	Self-employed	Y	N	N	Y		PreviousTravel = any previous travel to typhoid endemic area of less than 6months duration per trip (>6 months was an exclusion criteria - see protocol)
M01ZH09	44	Male	WhiteBritish	Employed	Y	N	N	N
M01ZH09	55	Male	WhiteBritish	Employed	Y	NA	NA	N
M01ZH09	60	Male	WhiteBritish	Employed	Y	N	N	N
M01ZH09	20	Male	WhiteBritish	Student	Y	N	Y	Y
M01ZH09	28	Female	Chinese	Employed	N	N	N	Y
M01ZH09	44	Male	WhiteBritish	Unemployed	N	N	N	Y
M01ZH09	55	Male	WhiteBritish	Retired	Y	N	N	N
M01ZH09	21	Male	WhiteBritish	Student	Y	N	N	Y
M01ZH09	21	Male	WhiteBritish	Student	Y	N	N	N
M01ZH09	21	Female	WhiteIrish	Student	Y	N	N	N
M01ZH09	34	Male	WhiteBritish	Unemployed	N	Y	N	N
M01ZH09	21	Female	WhiteBritish	Student	N	Y	N	N
M01ZH09	20	Male	WhiteBritish	Employed	Y	Y	N	Y
M01ZH09	57	Male	WhiteBritish	Self-employed	Y	Y	N	N
M01ZH09	38	Female	WhiteBritish	Unemployed	Y	Y	Y	N
M01ZH09	21	Female	WhiteBritish	Student	Y	N	N	N
M01ZH09	22	Male	WhiteBritish	Student	Y	N	N	N
M01ZH09	43	Male	WhiteBritish	Employed	N	N	N	N
M01ZH09	23	Male	WhiteBritish	Student	Y	Y	N	N
M01ZH09	22	Male	WhiteBritish	Student	Y	N	N	N
Placebo	27	Female	WhiteBritish	Employed	N	N	N	N
Placebo	22	Female	WhiteBritish	Employed	Y	N	N	Y
Placebo	39	Female	WhiteBritish	Self-employed	Y	Y	N	N
Placebo	20	Male	WhiteBritish	Student	Y	Y	N	N
Placebo	27	Female	WhiteBritish	Employed	Y	N	N	N
Placebo	22	Male	WhiteBritish	Student	Y	N	N	N
Placebo	20	Female	WhiteBritish	Student	Y	Y	N	N
Placebo	28	Male	WhiteBritish	Employed	Y	N	N	N
Placebo	22	Male	OtherWhite	Student	Y	N	N	N
Placebo	21	Male	WhiteBritish	Employed	Y	Y	N	N
Placebo	23	Male	OtherWhite	Student	Y	N	N	Y
Placebo	26	Male	WhiteBritish	Student	Y	Y	N	N
Placebo	52	Male	WhiteBritish	Employed	Y	Y	N	N
Placebo	56	Female	WhiteBritish	Employed	Y	N	N	N
Placebo	49	Female	WhiteBritish	Employed	Y	N	N	Y
Placebo	34	Female	WhiteBritish	Employed	N	N	N	N
Placebo	39	Male	WhiteBritish	Employed	Y	Y	N	N
Placebo	55	Male	WhiteBritish	Employed	Y	N	N	N
Placebo	26	Male	WhiteBritish	Student	Y	N	N	N
Placebo	21	Female	WhiteBritish	Student	Y	N	N	Y
Placebo	20	Female	WhiteBritish	Student	Y	N	N	N
Placebo	44	Female	WhiteBritish	Employed	Y	N	N	N
Placebo	19	Female	WhiteBritish	Unemployed	N	N	N	N
Placebo	48	Female	WhiteBritish	Employed	Y	N	N	N
Placebo	19	Male	WhiteBritish	Student	Y	N	N	N
Placebo	19	Male	WhiteBritish	Student	Y	Y	Y	Y
Placebo	22	Male	WhiteBritish	Student	Y	Y	N	N
Placebo	20	Male	WhiteBritish	Student	Y	N	N	N
Placebo	25	Male	WhiteBritish	Employed	Y	Y	N	Y
Placebo	21	Female	WhiteBritish	Employed	Y	Y	N	Y
Placebo	59	Male	WhiteBritish	Unemployed	Y	N	N	Y
Placebo	21	Male	WhiteBritish	Student	Y	Y	N	N
Placebo	19	Male	WhiteBritish	Student	Y	N	N	N
Ty21a	26	Male	WhiteBritish	Employed	Y	N	N	N
Ty21a	25	Male	WhiteBritish	Employed	Y	N	N	N
Ty21a	30	Male	WhiteBritish	Student	Y	NA	N	N
Ty21a	31	Female	WhiteBritish	NA	Y	N	N	N
Ty21a	42	Female	WhiteBritish	Employed	Y	N	N	N
Ty21a	29	Male	Mixed	Self-employed	Y	Y	N	N
Ty21a	25	Female	OtherWhite	NA	Y	N	N	Y
Ty21a	55	Female	WhiteBritish	Employed	Y	N	N	Y
Ty21a	21	Male	Mixed	Student	Y	Y	Y	Y
Ty21a	30	Male	MixedCarib	Student	Y	N	N	N
Ty21a	46	Male	WhiteBritish	Employed	Y	N	N	N
Ty21a	20	Male	WhiteBritish	Student	Y	N	N	Y
Ty21a	20	Male	WhiteBritish	Student	Y	N	N	N
Ty21a	23	Male	WhiteBritish	Student	Y	Y	Y	Y
Ty21a	48	Male	WhiteBritish	Employed	Y	N	N	Y
Ty21a	24	Male	WhiteBritish	Employed	Y	N	N	N
Ty21a	23	Female	WhiteBritish	Employed	N	N	N	Y
Ty21a	29	Female	WhiteBritish	Student	Y	N	N	N
Ty21a	43	Female	WhiteBritish	Self-employed	Y	N	N	N
Ty21a	21	Male	WhiteBritish	Student	Y	Y	N	N
Ty21a	27	Male	WhiteBritish	Employed	Y	N	N	N
Ty21a	20	Male	WhiteBritish	Student	Y	N	N	N
Ty21a	19	Male	WhiteBritish	Student	Y	Y	Y	Y
Ty21a	25	Male	WhiteBritish	Employed	Y	N	N	N
Ty21a	33	Male	OtherWhite	Employed	Y	N	N	Y
Ty21a	22	Male	WhiteBritish	Student	Y	Y	N	Y
Ty21a	25	Female	WhiteBritish	Employed	Y	N	N	Y
Ty21a	20	Female	WhiteBritish	Employed	Y	Y	N	N
Ty21a	20	Male	WhiteBritish	Student	Y	N	N	N
Ty21a	39	Female	WhiteBritish	Employed	Y	Y	N	N
Ty21a	39	Male	WhiteBritish	Employed	Y	N	N	N
Ty21a	27	Male	WhiteBritish	Student	Y	Y	N	N
Ty21a	24	Male	WhiteBritish	Student	Y	N	N	N

## Sheet: Endpoints
Group	DayTD	ITT Dx	PPP Dx	TDCriteria	TTDxHrs	TTT38	TTPosBC	T38thenPosBC	T37	T37.5	T38	T38.5	T39	PosBCorStool	Comments
M01ZH09	9	1	1	HiTemp	231.333	219.333	169.833	0	1	1	1	1	1	1			DayTD = Number of days from challenge until Typhoid Diagnosis
M01ZH09		0	0	Day14	335.65		0	0	0	0	0	0	0	0			ITT Dx = Intention to treat diagnosis
M01ZH09	13	1	1	HiTemp	310.75	298.75	266.75	0	1	1	1	0	0	1			PPP Dx = Per protocol diagnosis
M01ZH09		0	0	Day14	337.417		0	0	1	0	0	0	0	0			TDCriteria = Criterion used to make Typhoid Diagnosis or initiate treatment
M01ZH09	16	1	1	BCafterDay7	342.517	330.517	342.267	0	1	1	0	0	0	1			TTDxHrs = Time from challenge to Typhoid Diagnosis (Hours)
M01ZH09		0	0	Day14	340.733		0	0	0	0	0	0	0	0			TTT38 = Time from challenge to reaching a temperature of 38C
M01ZH09		0	0	Day14	337.783		0	0	1	0	0	0	0	0			TTPosBC = Time from challenge to collection of a positive blood culture
M01ZH09	9	1	1	HiTemp	214.95	202.95	214.867	1	1	1	1	1	1	1			T38thenPosBC = participants reaching a temperature threshold of 38C with a subsequent positive blood culture
M01ZH09	14	1	1	HiTemp	334.9	322.9	0	0	1	1	1	0	0	0			T37 = participants reaching a temperature threshold of 37C
M01ZH09	8	1	1	HiTemp	197.7	185.7	172.533	1	1	1	1	1	1	1			T37.5 = participants reaching a temperature threshold of 37.5C
M01ZH09	9	1	1	BCafterDay7	220.7	208.7	192.033	0	1	1	1	1	0	1			T38 = participants reaching a temperature threshold of 38C
M01ZH09	12	1	1	BCafterDay7	297.917	285.917	264.667	0	1	0	0	0	0	1			T38.5 = participants reaching a temperature threshold of 38.5C
M01ZH09		0	0	Day14	338.4		0	0	1	0	0	0	0	1			T39 = participants reaching a temperature threshold of 39C
M01ZH09	11	1	1	BCafterDay7	277.15	265.15	245.85	0	1	1	0	0	0	1			PosBCorStool = participants with either a positive blood culture or positive stool culture result after challenge
M01ZH09		0	0	Day14	339.433		0	0	1	0	0	0	0	1
M01ZH09	10	1	1	HiTemp	238.917	226.917	239.167	1	1	1	1	1	1	1
M01ZH09	10	1	1	HiTemp	239.583	227.583	193.917	0	1	1	1	1	0	1
M01ZH09	10	1	1	HiTemp	242.083	230.083	0	0	1	1	1	1	1	1
M01ZH09		0	0	Day14	335.933		0	0	1	0	0	0	0	0
M01ZH09		0	0	Day14	337.55		0	0	0	0	0	0	0	0
M01ZH09		0	0	Day14	337.483		0	0	1	0	0	0	0	1
M01ZH09	6	1	1	BCplusSympbeforeDay7	156.817	144.817	122.317	0	1	1	1	0	0	1
M01ZH09	8	1	1	BCplusSympbeforeDay7	200.417	188.417	149.65	0	1	1	1	1	1	1
M01ZH09	8	1	1	BCplusSympbeforeDay7	191.617	179.617	149.367	0	1	1	1	0	0	1
M01ZH09		0	0	Day14	334.583		0	0	0	0	0	0	0	0
M01ZH09	9	1	1	HiTemp	216.5	204.5	216.5	1	1	1	1	1	1	1
M01ZH09		0	0	Day14	338.5		0	0	1	0	0	0	0	0
M01ZH09		0		Symptoms											Participant was withdrawn from the study at investigators discretion due to unmanageable symptoms
M01ZH09	10	1	1	HiTemp	239.5	227.5	215.833	1	1	1	1	0	0	1
M01ZH09		0	0	Day14	336.75		0	0	1	0	0	0	0	1
M01ZH09		0	0	Day14	338.25		0	0	1	0	0	0	0	0
M01ZH09	8	1	1	BCafterDay7	200.8	188.8	169.133	0	1	0	0	0	0	1
Placebo	5	1	1	HiTemp	120.733	108.733	130.983	1	1	1	1	1	1	1
Placebo	7	1	1	HiTemp	164.083	152.083	121	0	1	1	1	1	1	1
Placebo	6	1	1	BCplusSympbeforeDay7	150.683	138.683	121.35	0	1	1	1	1	1	1
Placebo		0	0	Day14	337.983		0	0	0	0	0	0	0	0
Placebo	7	1	1	HiTemp	181.567	169.567	169.4	1	1	1	1	1	1	1
Placebo	9	1	1	HiTemp	225.567	213.567	225.567	1	1	1	1	0	0	1
Placebo		0	0	Day14	336.667		0	0	1	0	0	0	0	0
Placebo	8	1	1	BCafterDay7	196.983	184.983	169.233	1	1	1	1	1	1	1
Placebo	6	1	1	BCplusSympbeforeDay7	147.467	135.467	122.3	0	1	1	1	0	0	1
Placebo		0	0	Day14	337.5		0	0	1	0	0	0	0	1
Placebo	8	1	1	HiTemp	192.133	180.133	172.05	1	1	1	1	1	1	1
Placebo	7	1	1	BCplusSympbeforeDay7	176.217	164.217	143.217	0	1	1	1	0	0	1
Placebo		0	0	Day14	336.217		0	0	0	0	0	0	0	0
Placebo		0	0	Day14	336.517		0	0	1	0	0	0	0	1
Placebo		0	0	Day14	337.717		0	0	0	0	0	0	0	1
Placebo	11	1	1	BCafterDay7	272	260	245.917	0	1	0	0	0	0	1
Placebo	6	1	1	BCplusSympbeforeDay7	151.483	139.483	126.517	0	1	1	0	0	0	1
Placebo		0	0	Day14	337.933		0	0	1	0	0	0	0	1
Placebo	10	1	1	HiTemp	263.05	251.05	239.8	1	1	1	1	1	0	1
Placebo		0	0	Day14	337.417		0	0	1	0	0	0	0	0
Placebo	9	1	1	HiTemp	216	204	201.383	1	1	1	1	1	0	1
Placebo	7	1	1	BCplusSympbeforeDay7	180.167	168.167	124.417	0	1	1	0	0	0	1
Placebo	7	1	1	BCplusSympbeforeDay7	180.8	168.8	152.367	0	1	1	1	0	0	1
Placebo		0	0	Day14	1368.02		0	0	1	0	0	0	0	1
Placebo		0	0	Day14	336.75		0	0	1	1	0	0	0	1
Placebo	10	1	1	BCafterDay7	242.683	230.683	215.017	0	1	1	0	0	0	1
Placebo	6	1	1	HiTemp	144.617	132.617	125.633	1	1	1	1	1	1	1
Placebo	8	1	1	BCplusSympbeforeDay7	193.667	181.667	121.5	0	1	1	1	0	0	1
Placebo	6	1	1	HiTemp	147.083	135.083	124	1	1	1	1	1	1	1
Placebo	7	1	1	BCafterDay7	174.383	162.383	144.967	1	1	1	1	0	0	1
Ty21a		0	0	Day14	326.5		0	0	0	0	0	0	0	1
Ty21a	8	1	1	BCafterDay7	205	193	169.083	0	1	1	1	0	0	1
Ty21a	8	1	1	BCplusSympbeforeDay7	192.5	180.5	120.333	0	1	1	1	1	0	1
Ty21a	7	1	1	BCplusSympbeforeDay7	171.8	159.8	120.55	0	1	1	1	1	1	1
Ty21a		0	0	Day14	337.35		0	0	0	0	0	0	0	0
Ty21a	7	1	1	BCplusSympbeforeDay7	169.067	157.067	122.567	0	1	1	1	1	0	1
Ty21a	10	1	1	BCafterDay7	243.183	231.183	170.35	0	0	0	0	0	0	1
Ty21a		0	0	Day14	335.867		0	0	1	0	0	0	0	0
Ty21a		0	0	Day14	336.433		0	0	0	0	0	0	0	0
Ty21a	5	1	1	HiTemp	133.15	121.15	133.4	1	1	1	1	1	1	1
Ty21a		0	0	Day14	335.917		0	0	1	0	0	0	0	0
Ty21a	11	1	1	HiTemp	263.417	251.417	0	0	1	1	1	0	0	1
Ty21a		0	0	Day14	336.233		0	0	1	0	0	0	0	1
Ty21a		0	0	Day14	336.7		0	0	0	0	0	0	0	0
Ty21a		0	0	Day14	337.767		0	0	0	0	0	0	0	0
Ty21a	14	1	1	BCafterDay7	336.167	324.167	144.667	0	1	0	0	0	0	1
Ty21a		0	0	Day14	337.05		0	0	0	0	0	0	0	0
Ty21a	7	1	1	BCplusSympbeforeDay7	169.3	157.3	122.133	0	1	1	1	1	0	1
Ty21a		0	0	Day14	336.583		0	0	0	0	0	0	0	1
Ty21a		0	0	Day14	337.833		0	0	1	0	0	0	0	0
Ty21a	6	1	1	HiTemp	145.667	133.667	121.667	1	1	1	1	1	0	1
Ty21a	11	1	1	BCafterDay7	270.9	258.9	240.483	0	1	1	0	0	0	1
Ty21a	8	1	1	BCplusSympbeforeDay7	193.667	181.667	142.083	0	1	1	0	0	0	1
Ty21a		0	0	Day14	336.083		0	0	1	0	0	0	0	0
Ty21a		0	0	Day14	336.5		0	0	1	0	0	0	0	0
Ty21a	5	1	1	HiTemp	119.917	107.917	0	0	1	1	1	0	0	0
Ty21a		0	0	Day14	335.583		0	0	1	0	0	0	0	0
Ty21a		0	0	Day14	342.25		0	0	0	0	0	0	0	1
Ty21a		0	0	Day14	337.75		0	0	1	0	0	0	0	0
Ty21a		0	0	Day14	337.75		0	0	0	0	0	0	0	0

## Sheet: Clinical Overview
				VACCINE																													CHALLENGE
			Pre-vaccine	0		1		2		3		4		5		6		7															0		1		2		3		4		5		6		7		8
				am	pm	am	pm	am	pm	am	pm	am	pm	am	pm	am	pm	am	pm														am	pm	am	pm	am	pm	am	pm	am	pm	am	pm	am	pm	am	pm	am
				0	0.5	1	1.5	2	2.5	3	3.5	4	4.5	5	5.5	6	6.5	7	7.5	Ty2/2	Ty2/4	Va	Vb
Ty21a	Temp		35.6	35.6	36.1	36.4	35.9	36.1	35.9	36	36.5	35.7	36.3	35.9	36.6	35.9	36.6	36	36.5	36.1	35.7	35.6	36.2										35.7	36.3	36.1	36.6	36.1	36.3	35.9	36.5	36.3	36.6	36	36.6	36.2	36.6	35.5	36.5	36.4
	HR		70																	88	67	60	65										58		64				54				69		58		63		80
	SBP		118																	126	120	123	121										109		118				126				124		110		165		122
	DBP		93																	83	70	73	73										73		73				78				76		69		73		78
	SYMPTOMS
	Headache			N/A		N/A		N/A		N/A		N/A		3		N/A																	N/A		2		N/A		N/A		N/A		N/A		N/A		N/A		N/A
	Generally Unwell			N/A		N/A		N/A		N/A		N/A		N/A		N/A																	N/A		N/A		N/A		N/A		N/A		N/A		N/A		N/A		N/A
	Loss of Appetite			N/A		N/A		N/A		N/A		N/A		1		N/A																	N/A		N/A		N/A		N/A		N/A		N/A		N/A		N/A		N/A
	Abdominal pain			N/A		N/A		N/A		N/A		N/A		N/A		N/A																	N/A		N/A		N/A		N/A		N/A		N/A		N/A		N/A		N/A
	Nausea/vomiting			N/A		N/A		N/A		N/A		N/A		N/A		N/A																	N/A		N/A		N/A		N/A		N/A		N/A		N/A		N/A		N/A
	Myalgia			N/A		N/A		N/A		N/A		N/A		N/A		N/A																	N/A		N/A		N/A		N/A		N/A		N/A		N/A		N/A		N/A
	Arthralgia			N/A		N/A		N/A		N/A		N/A		N/A		N/A																	N/A		N/A		N/A		N/A		N/A		1		N/A		N/A		N/A
	Cough			N/A		N/A		N/A		N/A		N/A		N/A		N/A																	N/A		N/A		N/A		N/A		N/A		N/A		N/A		N/A		N/A
	Diarrhoea			N/A		N/A		N/A		N/A		N/A		N/A		N/A																	N/A		N/A		N/A		N/A		N/A		N/A		N/A		N/A		N/A
	Constipation			N/A		N/A		N/A		N/A		N/A		N/A		N/A																	N/A		N/A		N/A		N/A		N/A		3		3		3		N/A
	Rash															N																													N	0
	LABORATORY																																0				#N/A		#N/A				0		#N/A		#N/A		0
	HAEMOGLOBIN																																14.1				#N/A		#N/A				-1.5		#N/A		#N/A		0.2
	WHITE CELLS																																3.94				#N/A		#N/A				4.47		#N/A		#N/A		4.41
	PLATELETS																																172				#N/A		#N/A				195		#N/A		#N/A		162
	NEUTROPHILS																																1.97				#N/A		#N/A				2.3691		#N/A		#N/A		2.6901
	LYMPHOCYTES																																1.5366				#N/A		#N/A				1.6539		#N/A		#N/A		0.9702
	EOSINOPHILS																																0.1182				#N/A		#N/A				0.0447		#N/A		#N/A		0.0441
	E.S.R																																2				#N/A		#N/A				NaN		#N/A		#N/A		2
	SODIUM																																139				#N/A		#N/A				140		#N/A		#N/A		142
	POTASSIUM																																3.7				#N/A		#N/A				3.9		#N/A		#N/A		3.7
	UREA																																5.4				#N/A		#N/A				5.3		#N/A		#N/A		4.9
	CRP																																NaN				#N/A		#N/A				NaN		#N/A		#N/A		3.2
	CREATININE																																84				#N/A		#N/A				78		#N/A		#N/A		76
	BILIRUBIN																																13				#N/A		#N/A				13		#N/A		#N/A		11
	AMYLASE																																119				#N/A		#N/A				99		#N/A		#N/A		80
	ALT																																12				#N/A		#N/A				11		#N/A		#N/A		20
	ALK.PHOSPHATASE																																127				#N/A		#N/A				131		#N/A		#N/A		135
	ALBUMIN																																47				#N/A		#N/A				52		#N/A		#N/A		47
	Blood Culture																																0				0						0		0		0		0
	Stool Culture																																0		0		0		0		0		0		0		0		0
				0	0.5	1	1.5	2	2.5	3	3.5	4	4.5	5	5.5	6	6.5	7	7.5	Ty2/2	Ty2/4	Va	Vb
Placebo	Temp		36.9	0	36.8	37.1	37	36.9	36.7	36.2	36.8	36.6	36.6	36.5	36.9	36.7	36.9	37	36.6	0	34	36.5	36.6										36.9	36.9	36.4	36.6	36.9	36.8	36.7	36.9	37.2	38.3	39	39.1	39.1	39.1	36.9	37.1	36.8
	HR		87																	0	0	99	106										70		82				77				0		0		0		0
	SBP		124																	0	0	112	145										110		111				108				0		0		0		0
	DBP		81																	0	0	91	80										74		70				69				0		0		0		0
	SYMPTOMS
	Headache			2		3		1		N/A		N/A		N/A		N/A																	N/A		1		N/A		N/A		N/A		3		3		N/A		N/A
	Generally Unwell			1		2		1		N/A		N/A		N/A		N/A																	N/A		N/A		N/A		N/A		N/A		1		3		N/A		N/A
	Loss of Appetite			N/A		2		N/A		N/A		N/A		N/A		N/A																	N/A		N/A		N/A		N/A		1		2		2		N/A		N/A
	Abdominal pain			N/A		N/A		N/A		N/A		N/A		N/A		N/A																	N/A		N/A		N/A		N/A		N/A		N/A		N/A		N/A		N/A
	Nausea/vomiting			N/A		1		1		N/A		N/A		N/A		N/A																	N/A		N/A		N/A		N/A		N/A		1		3		1		N/A
	Myalgia			N/A		N/A		N/A		N/A		N/A		N/A		N/A																	N/A		N/A		N/A		N/A		N/A		N/A		1		1		1
	Arthralgia			N/A		N/A		N/A		N/A		N/A		N/A		N/A																	N/A		N/A		N/A		N/A		N/A		1		1		N/A		N/A
	Cough			N/A		N/A		N/A		N/A		N/A		N/A		N/A																	N/A		N/A		N/A		N/A		N/A		N/A		N/A		N/A		1
	Diarrhoea			N/A		N/A		N/A		N/A		N/A		N/A		N/A																	N/A		N/A		N/A		N/A		N/A		N/A		N/A		N/A		N/A
	Constipation			N/A		N/A		N/A		N/A		N/A		N/A		N/A																	N/A		N/A		N/A		N/A		N/A		3		3		N/A		N/A
	Rash															N																													N	0
	LABORATORY																																-5				#N/A		#N/A				0		1		2		#N/A
	HAEMOGLOBIN																																11.5				#N/A		#N/A				-1.4		-0.4		-0.2		#N/A
	WHITE CELLS																																9.68				#N/A		#N/A				8.11		7.02		4.45		#N/A
	PLATELETS																																376				#N/A		#N/A				281		221		189		#N/A
	NEUTROPHILS																																1.9306				#N/A		#N/A				3.7101		#N/A		#N/A		#N/A
	LYMPHOCYTES																																1.6942				#N/A		#N/A				0.5811		#N/A		#N/A		#N/A
	EOSINOPHILS																																0.1182				#N/A		#N/A				0		#N/A		#N/A		#N/A
	E.S.R																																NaN				#N/A		#N/A				21		6		27		#N/A
	SODIUM																																141				#N/A		#N/A				135		135		135		#N/A
	POTASSIUM																																3.5				#N/A		#N/A				3.4		3.3		3.5		#N/A
	UREA																																4.9				#N/A		#N/A				3		3.7		4.2		#N/A
	CRP																																0.6				#N/A		#N/A				25		133.7		NaN		#N/A
	CREATININE																																67				#N/A		#N/A				77		78		65		#N/A
	BILIRUBIN																																6				#N/A		#N/A				2		8		7		#N/A
	AMYLASE																																44				#N/A		#N/A				48		28		28		#N/A
	ALT																																10				#N/A		#N/A				11		57		53		#N/A
	ALK.PHOSPHATASE																																121				#N/A		#N/A				126		127		129		#N/A
	ALBUMIN																																47				#N/A		#N/A				51		47		44		#N/A
	Blood Culture																																0				0						3		0		0		0
	Stool Culture																																0		0		0		0		0		0		0		0		0
				0	0.5	1	1.5	2	2.5	3	3.5	4	4.5	5	5.5	6	6.5	7	7.5	Ty2/2	Ty2/4	Va	Vb
Ty21a	Temp		36.3	36.3	36.8	36.6	36.9	36.3	37	36.7	36.4	36.5	36.4	36.5	36.3	36.4	36.6	36.3	37.1	36.5	36.7	36.2	35.9										35.9	36.3	36.2	36.1	35.7	36.3	35.9	36.2	35.8	36.2	35.9	36	36.1	35.9	35.8	36.2	36.5
	HR		66																	88	84	69	70										76		86				65				63		61		76		79
	SBP		144																	135	130	122	139										128		131				134				118		128		137		126
	DBP		85																	101	88	86	78										86		87				76				75		70		90		83
	SYMPTOMS
	Headache			N/A		N/A		N/A		N/A		N/A		N/A		N/A																	N/A		1		N/A		N/A		N/A		N/A		N/A		N/A		1
	Generally Unwell			N/A		N/A		N/A		N/A		N/A		N/A		N/A																	N/A		N/A		N/A		N/A		N/A		N/A		N/A		N/A		N/A
	Loss of Appetite			N/A		N/A		N/A		N/A		N/A		N/A		N/A																	N/A		N/A		N/A		N/A		N/A		N/A		N/A		N/A		N/A
	Abdominal pain			N/A		N/A		N/A		1		N/A		N/A		N/A																	N/A		N/A		N/A		1		1		1		1		2		2
	Nausea/vomiting			N/A		N/A		N/A		N/A		N/A		N/A		N/A																	N/A		N/A		N/A		N/A		N/A		N/A		N/A		N/A		N/A
	Myalgia			N/A		N/A		N/A		N/A		N/A		N/A		N/A																	N/A		N/A		N/A		N/A		N/A		N/A		N/A		N/A		N/A
	Arthralgia			N/A		N/A		N/A		N/A		N/A		N/A		N/A																	N/A		N/A		N/A		N/A		N/A		N/A		N/A		N/A		N/A
	Cough			N/A		N/A		N/A		N/A		N/A		N/A		N/A																	N/A		N/A		N/A		N/A		N/A		N/A		N/A		N/A		N/A
	Diarrhoea			N/A		N/A		N/A		N/A		N/A		N/A		N/A																	N/A		N/A		N/A		N/A		N/A		N/A		N/A		N/A		N/A
	Constipation			N/A		N/A		N/A		N/A		N/A		N/A		N/A																	N/A		N/A		N/A		N/A		N/A		N/A		N/A		N/A		N/A
	Rash															N																													N	0
	LABORATORY																																-8				#N/A		#N/A				-3		#N/A		#N/A		0
	HAEMOGLOBIN																																15				#N/A		#N/A				-1.7		#N/A		#N/A		1.3
	WHITE CELLS																																5.75				#N/A		#N/A				5.2		#N/A		#N/A		5.91
	PLATELETS																																172				#N/A		#N/A				192		#N/A		#N/A		157
	NEUTROPHILS																																1.6942				#N/A		#N/A				1.788		#N/A		#N/A		2.205
	LYMPHOCYTES																																1.3396				#N/A		#N/A				1.6092		#N/A		#N/A		1.1025
	EOSINOPHILS																																0.394				#N/A		#N/A				0.5811		#N/A		#N/A		0.3087
	E.S.R																																NaN				#N/A		#N/A				NaN		#N/A		#N/A		NaN
	SODIUM																																139				#N/A		#N/A				138		#N/A		#N/A		141
	POTASSIUM																																3.7				#N/A		#N/A				3.9		#N/A		#N/A		3.6
	UREA																																6				#N/A		#N/A				3.8		#N/A		#N/A		3.2
	CRP																																NaN				#N/A		#N/A				NaN		#N/A		#N/A		3.4
	CREATININE																																89				#N/A		#N/A				78		#N/A		#N/A		76
	BILIRUBIN																																9				#N/A		#N/A				20		#N/A		#N/A		12
	AMYLASE																																47				#N/A		#N/A				54		#N/A		#N/A		48
	ALT																																22				#N/A		#N/A				22		#N/A		#N/A		27
	ALK.PHOSPHATASE																																151				#N/A		#N/A				148		#N/A		#N/A		146
	ALBUMIN																																44				#N/A		#N/A				51		#N/A		#N/A		46
	Blood Culture																																0				0						0		0		1		2
	Stool Culture																																0		1		1		0		1		1		0		0		0
				0	0.5	1	1.5	2	2.5	3	3.5	4	4.5	5	5.5	6	6.5	7	7.5	Ty2/2	Ty2/4	Va	Vb
M01ZH09	Temp		36.2	36.5	36.5	36.5	36.5	36	36.4	36.4	36.3	36.9	36.9	36.2	36.3	36.2	36.4	36.3	36.2	0	34	36.3	36.5										36.5	36.4	36.1	36.6	36.4	36.9	36.6	36.4	36	35.9	36.4	36.5	36.4	36.5	36.4	36.8	37
	HR		57																	0	0	75	79										70		83				65				69		72		68		73
	SBP		139																	0	0	127	129										128		156				124				134		152		142		146
	DBP		86																	0	0	81	85										76		95				77				89		86		88		88
	SYMPTOMS
	Headache			N/A		N/A		N/A		N/A		N/A		N/A		N/A																	N/A		N/A		N/A		N/A		N/A		N/A		N/A		N/A		2
	Generally Unwell			N/A		N/A		N/A		N/A		N/A		N/A		N/A																	N/A		N/A		N/A		N/A		N/A		N/A		N/A		N/A		2
	Loss of Appetite			N/A		N/A		N/A		N/A		N/A		N/A		N/A																	N/A		N/A		N/A		N/A		N/A		N/A		N/A		N/A		N/A
	Abdominal pain			N/A		N/A		N/A		N/A		N/A		N/A		N/A																	N/A		N/A		N/A		N/A		N/A		N/A		N/A		N/A		1
	Nausea/vomiting			N/A		N/A		N/A		N/A		N/A		N/A		N/A																	N/A		N/A		N/A		N/A		N/A		N/A		N/A		N/A		1
	Myalgia			N/A		N/A		N/A		N/A		N/A		N/A		N/A																	N/A		N/A		N/A		N/A		N/A		N/A		N/A		N/A		N/A
	Arthralgia			N/A		N/A		N/A		N/A		N/A		N/A		N/A																	N/A		N/A		N/A		N/A		N/A		N/A		N/A		N/A		2
	Cough			N/A		N/A		N/A		N/A		N/A		N/A		N/A																	N/A		N/A		N/A		N/A		N/A		N/A		N/A		N/A		N/A
	Diarrhoea			N/A		N/A		N/A		N/A		N/A		N/A		N/A																	N/A		N/A		N/A		N/A		N/A		N/A		N/A		N/A		N/A
	Constipation			N/A		N/A		N/A		N/A		N/A		N/A		N/A																	N/A		N/A		N/A		N/A		N/A		N/A		N/A		N/A		N/A
	Rash															N																													N	0
	LABORATORY																																-10				#N/A		#N/A				-5		#N/A		#N/A		-2
	HAEMOGLOBIN																																13.7				#N/A		#N/A				-0.3		#N/A		#N/A		0.7
	WHITE CELLS																																4.12				#N/A		#N/A				5.33		#N/A		#N/A		6.92
	PLATELETS																																205				#N/A		#N/A				211		#N/A		#N/A		175
	NEUTROPHILS																																1.8912				#N/A		#N/A				2.1456		#N/A		#N/A		2.8224
	LYMPHOCYTES																																1.576				#N/A		#N/A				1.788		#N/A		#N/A		0.9702
	EOSINOPHILS																																0.1576				#N/A		#N/A				0.1341		#N/A		#N/A		0.0882
	E.S.R																																5				#N/A		#N/A				NaN		#N/A		#N/A		8
	SODIUM																																141				#N/A		#N/A				140		#N/A		#N/A		140
	POTASSIUM																																3.8				#N/A		#N/A				3.8		#N/A		#N/A		3.9
	UREA																																4.4				#N/A		#N/A				5.4		#N/A		#N/A		4.8
	CRP																																0.9				#N/A		#N/A				NaN		#N/A		#N/A		8.3
	CREATININE																																75				#N/A		#N/A				72		#N/A		#N/A		#N/A
	BILIRUBIN																																11				#N/A		#N/A				12		#N/A		#N/A		10
	AMYLASE																																62				#N/A		#N/A				61		#N/A		#N/A		56
	ALT																																27				#N/A		#N/A				20		#N/A		#N/A		19
	ALK.PHOSPHATASE																																145				#N/A		#N/A				143		#N/A		#N/A		137
	ALBUMIN																																49				#N/A		#N/A				49		#N/A		#N/A		47
	Blood Culture																																0				0						0		0		1		1
	Stool Culture																																0		0		0		0		0		0		0		0		0
				0	0.5	1	1.5	2	2.5	3	3.5	4	4.5	5	5.5	6	6.5	7	7.5	Ty2/2	Ty2/4	Va	Vb
Placebo	Temp		36.7	36.5	36.5	36.6	36.5	36.7	36.6	36.6	36.5	36.4	36.8	36.9	36.8	36.5	36.7	36.7	36.7	0	34	36.9	36.7										36.2	36.5	36.2	36.4	36.3	36.1	36	36.3	36.4	36.3	36.4	36.6	37.2	38.8	37.8	37.9	39.4
	HR		75																	0	0	91	94										76		98				73				88		108		0		0
	SBP		117																	0	0	129	120										110		125				119				115		124		0		0
	DBP		74																	0	0	81	73										71		76				77				75		78		0		0
	SYMPTOMS
	Headache			N/A		N/A		N/A		N/A		N/A		N/A		N/A																	N/A		N/A		N/A		N/A		N/A		N/A		2		3		3
	Generally Unwell			N/A		N/A		N/A		N/A		N/A		N/A		N/A																	N/A		N/A		N/A		N/A		N/A		N/A		2		3		3
	Loss of Appetite			N/A		N/A		N/A		N/A		N/A		N/A		N/A																	N/A		N/A		N/A		N/A		N/A		N/A		N/A		2		3
	Abdominal pain			N/A		N/A		N/A		N/A		N/A		N/A		N/A																	N/A		N/A		N/A		N/A		N/A		N/A		N/A		N/A		N/A
	Nausea/vomiting			N/A		N/A		N/A		N/A		N/A		N/A		N/A																	N/A		N/A		N/A		N/A		N/A		N/A		N/A		2		N/A
	Myalgia			N/A		N/A		N/A		N/A		N/A		N/A		N/A																	N/A		N/A		N/A		N/A		N/A		N/A		2		3		2
	Arthralgia			N/A		N/A		N/A		N/A		N/A		N/A		N/A																	N/A		N/A		N/A		N/A		N/A		N/A		2		3		2
	Cough			N/A		N/A		N/A		N/A		N/A		N/A		N/A																	N/A		N/A		N/A		N/A		N/A		N/A		N/A		N/A		1
	Diarrhoea			N/A		N/A		N/A		N/A		N/A		N/A		N/A																	N/A		N/A		N/A		N/A		N/A		N/A		N/A		1		N/A
	Constipation			N/A		N/A		N/A		N/A		N/A		N/A		N/A																	N/A		N/A		N/A		N/A		N/A		N/A		N/A		N/A		N/A
	Rash															N																													N	0
	LABORATORY																																-7				#N/A		#N/A				-2		#N/A		0		1
	HAEMOGLOBIN																																12.8				#N/A		#N/A				0.4		#N/A		0.6		-0.3
	WHITE CELLS																																4.07				#N/A		#N/A				5.26		#N/A		6.63		8.35
	PLATELETS																																349				#N/A		#N/A				351		#N/A		276		233
	NEUTROPHILS																																1.9306				#N/A		#N/A				2.6373		#N/A		#N/A		3.8367
	LYMPHOCYTES																																1.4578				#N/A		#N/A				1.2069		#N/A		#N/A		0.3528
	EOSINOPHILS																																0.2364				#N/A		#N/A				0.1341		#N/A		#N/A		0
	E.S.R																																2				#N/A		#N/A				NaN		#N/A		8		9
	SODIUM																																140				#N/A		#N/A				137		#N/A		135		137
	POTASSIUM																																3.9				#N/A		#N/A				4.1		#N/A		4		3.5
	UREA																																3				#N/A		#N/A				3.9		#N/A		3.8		4.3
	CRP																																0.9				#N/A		#N/A				NaN		#N/A		23.2		97.2
	CREATININE																																51				#N/A		#N/A				47		#N/A		53		60
	BILIRUBIN																																11				#N/A		#N/A				7		#N/A		6		9
	AMYLASE																																45				#N/A		#N/A				43		#N/A		41		40
	ALT																																28				#N/A		#N/A				37		#N/A		27		42
	ALK.PHOSPHATASE																																218				#N/A		#N/A				170		#N/A		157		149
	ALBUMIN																																47				#N/A		#N/A				43		#N/A		42		45
	Blood Culture																																0				0						1		1		2		0
	Stool Culture																																0		0		0		0		0		0		0		0		0
				0	0.5	1	1.5	2	2.5	3	3.5	4	4.5	5	5.5	6	6.5	7	7.5	Ty2/2	Ty2/4	Va	Vb
M01ZH09	Temp		36.6	36.6	36.2	36.6	37.3	35.7	35.7	36	36.2	36.1	36.3	36.3	36.4	36.4	36.4	35.2	36.3	0	34	36.3	36.2										36.6	36.3	35.8	36.2	35.9	36.5	36.2	36.4	36.4	36.3	36.4	36.4	36.1	36.4	36.1	36	36.1
	HR		77																	0	0	74	71										75		69				60				64		75		65		78
	SBP		133																	0	0	135	101										136		145				118				127		112		122		120
	DBP		81																	0	0	69	62										84		77				71				75		64		69		67
	SYMPTOMS
	Headache			N/A		N/A		N/A		N/A		N/A		N/A		N/A																	N/A		N/A		N/A		N/A		N/A		N/A		3		N/A		N/A
	Generally Unwell			N/A		N/A		N/A		N/A		N/A		N/A		N/A																	N/A		N/A		N/A		N/A		N/A		N/A		N/A		N/A		N/A
	Loss of Appetite			N/A		N/A		N/A		N/A		N/A		N/A		N/A																	N/A		N/A		N/A		N/A		N/A		N/A		N/A		N/A		N/A
	Abdominal pain			N/A		1		N/A		N/A		N/A		N/A		N/A																	N/A		N/A		N/A		N/A		N/A		N/A		N/A		N/A		N/A
	Nausea/vomiting			N/A		N/A		N/A		N/A		N/A		N/A		N/A																	N/A		N/A		N/A		N/A		N/A		N/A		N/A		N/A		N/A
	Myalgia			N/A		N/A		N/A		N/A		N/A		N/A		N/A																	N/A		N/A		N/A		N/A		N/A		N/A		N/A		N/A		N/A
	Arthralgia			N/A		N/A		N/A		N/A		N/A		N/A		N/A																	N/A		N/A		N/A		N/A		N/A		N/A		N/A		N/A		N/A
	Cough			N/A		N/A		N/A		N/A		N/A		N/A		N/A																	N/A		N/A		N/A		N/A		N/A		N/A		N/A		N/A		N/A
	Diarrhoea			N/A		N/A		N/A		N/A		N/A		N/A		N/A																	N/A		N/A		N/A		N/A		N/A		N/A		N/A		N/A		N/A
	Constipation			N/A		N/A		N/A		N/A		N/A		N/A		N/A																	N/A		N/A		N/A		N/A		N/A		N/A		N/A		N/A		N/A
	Rash															N																													N	0
	LABORATORY																																0				#N/A		#N/A				0		#N/A		#N/A		0
	HAEMOGLOBIN																																15.5				#N/A		#N/A				1.5		#N/A		#N/A		2.1
	WHITE CELLS																																7.18				#N/A		#N/A				6.48		#N/A		#N/A		7.74
	PLATELETS																																316				#N/A		#N/A				315		#N/A		#N/A		343
	NEUTROPHILS																																2.4428				#N/A		#N/A				2.5926		#N/A		#N/A		2.7342
	LYMPHOCYTES																																1.0244				#N/A		#N/A				1.2963		#N/A		#N/A		1.1907
	EOSINOPHILS																																0.1182				#N/A		#N/A				0.1341		#N/A		#N/A		0.1323
	E.S.R																																5				#N/A		#N/A				18		#N/A		#N/A		NaN
	SODIUM																																139				#N/A		#N/A				138		#N/A		#N/A		142
	POTASSIUM																																6.1				#N/A		#N/A				6.9		#N/A		#N/A		5.7
	UREA																																5				#N/A		#N/A				4.8		#N/A		#N/A		5.5
	CRP																																NaN				#N/A		#N/A				NaN		#N/A		#N/A		NaN
	CREATININE																																78				#N/A		#N/A				#N/A		#N/A		#N/A		86
	BILIRUBIN																																8				#N/A		#N/A				6		#N/A		#N/A		5
	AMYLASE																																63				#N/A		#N/A				59		#N/A		#N/A		64
	ALT																																19				#N/A		#N/A				18		#N/A		#N/A		17
	ALK.PHOSPHATASE																																103				#N/A		#N/A				73		#N/A		#N/A		88
	ALBUMIN																																48				#N/A		#N/A				45		#N/A		#N/A		42
	Blood Culture																																0				0						0		0		0		0
	Stool Culture																																0		1		0		0		0		0		0		0		0
				0	0.5	1	1.5	2	2.5	3	3.5	4	4.5	5	5.5	6	6.5	7	7.5	Ty2/2	Ty2/4	Va	Vb
M01ZH09	Temp		36.4	36.4	36.5	37.3	37.2	36.3	36.5	36.8	36.6	36	36.2	36.7	36.3	36.9	36.4	37.2	37.3	0	34	35.9	36.6										36	36.4	36.1	36.2	36.1	36.4	36.2	36.4	36.5	36.3	36.5	36	36	36.2	36.2	36.1	36
	HR		89																	0	0	90	86										94		78				100				76		64		89		82
	SBP		123																	0	0	117	102										118		122				130				117		120		103		105
	DBP		75																	0	0	72	64										74		73				87				76		73		62		71
	SYMPTOMS
	Headache			N/A		N/A		N/A		N/A		N/A		N/A		N/A																	1		N/A		N/A		N/A		N/A		N/A		N/A		N/A		N/A
	Generally Unwell			N/A		N/A		N/A		N/A		N/A		N/A		N/A																	N/A		N/A		N/A		N/A		N/A		N/A		N/A		N/A		N/A
	Loss of Appetite			N/A		N/A		3		3		1		N/A		N/A																	N/A		N/A		N/A		N/A		N/A		N/A		N/A		N/A		N/A
	Abdominal pain			N/A		N/A		N/A		N/A		N/A		N/A		N/A																	N/A		N/A		N/A		N/A		N/A		N/A		N/A		N/A		N/A
	Nausea/vomiting			N/A		N/A		2		1		N/A		N/A		N/A																	N/A		N/A		N/A		N/A		N/A		N/A		N/A		N/A		N/A
	Myalgia			N/A		N/A		N/A		N/A		N/A		N/A		N/A																	N/A		N/A		N/A		N/A		N/A		N/A		N/A		N/A		N/A
	Arthralgia			N/A		N/A		N/A		N/A		N/A		N/A		N/A																	N/A		N/A		N/A		N/A		N/A		N/A		N/A		N/A		N/A
	Cough			N/A		N/A		N/A		N/A		N/A		N/A		N/A																	N/A		N/A		N/A		N/A		N/A		N/A		N/A		N/A		N/A
	Diarrhoea			N/A		N/A		N/A		N/A		N/A		N/A		N/A																	N/A		N/A		N/A		N/A		N/A		N/A		N/A		N/A		N/A
	Constipation			N/A		N/A		N/A		N/A		N/A		N/A		N/A																	2		N/A		N/A		N/A		N/A		N/A		3		3		2
	Rash															N																													N	0
	LABORATORY																																-13				#N/A		#N/A				-8		#N/A		#N/A		-5
	HAEMOGLOBIN																																15.9				#N/A		#N/A				0.4		#N/A		#N/A		1
	WHITE CELLS																																8.72				#N/A		#N/A				7.12		#N/A		#N/A		6.09
	PLATELETS																																221				#N/A		#N/A				247		#N/A		#N/A		241
	NEUTROPHILS																																2.2458				#N/A		#N/A				2.5032		#N/A		#N/A		2.2932
	LYMPHOCYTES																																1.3396				#N/A		#N/A				1.4751		#N/A		#N/A		1.6317
	EOSINOPHILS																																0.0394				#N/A		#N/A				0.0447		#N/A		#N/A		0.0882
	E.S.R																																2				#N/A		#N/A				6		#N/A		#N/A		NaN
	SODIUM																																140				#N/A		#N/A				142		#N/A		#N/A		140
	POTASSIUM																																3.9				#N/A		#N/A				3.1		#N/A		#N/A		3.4
	UREA																																3.6				#N/A		#N/A				5.3		#N/A		#N/A		4.2
	CRP																																NaN				#N/A		#N/A				NaN		#N/A		#N/A		NaN
	CREATININE																																70				#N/A		#N/A				67		#N/A		#N/A		70
	BILIRUBIN																																9				#N/A		#N/A				6		#N/A		#N/A		11
	AMYLASE																																85				#N/A		#N/A				82		#N/A		#N/A		81
	ALT																																13				#N/A		#N/A				17		#N/A		#N/A		16
	ALK.PHOSPHATASE																																224				#N/A		#N/A				221		#N/A		#N/A		191
	ALBUMIN																																50				#N/A		#N/A				46		#N/A		#N/A		44
	Blood Culture																																0				0						0		0		0		0
	Stool Culture																																0		0		0		0		0		0		0		0		0
				0	0.5	1	1.5	2	2.5	3	3.5	4	4.5	5	5.5	6	6.5	7	7.5	Ty2/2	Ty2/4	Va	Vb
Placebo	Temp		36.7	36.7	36.9	36.7	36.9	36.7	36.9	36.7	36.6	35.2	36.1	36.3	36.1	36.7	36.9	36.3	37	0	34	36.3	36.3										36.7	36.5	36.9	36.9	36.4	37.1	36.4	36.9	36.4	36.5	35.5	35.5	36.4	36.5	36.5	38.3	37.2
	HR		75																	0	0	70	70										73		63				85				77		79		0		0
	SBP		128																	0	0	119	119										117		116				143				124		110		0		0
	DBP		81																	0	0	78	78										79		79				79				84		77		0		0
	SYMPTOMS
	Headache			N/A		N/A		N/A		N/A		N/A		N/A		N/A																	N/A		N/A		N/A		N/A		N/A		1		1		N/A		N/A
	Generally Unwell			N/A		N/A		N/A		N/A		N/A		N/A		N/A																	N/A		N/A		N/A		N/A		N/A		1		1		3		1
	Loss of Appetite			N/A		N/A		N/A		N/A		N/A		N/A		N/A																	N/A		N/A		N/A		N/A		N/A		N/A		N/A		2		1
	Abdominal pain			N/A		N/A		N/A		N/A		N/A		N/A		N/A																	N/A		N/A		N/A		N/A		N/A		N/A		N/A		N/A		N/A
	Nausea/vomiting			N/A		N/A		N/A		N/A		N/A		N/A		N/A																	N/A		N/A		N/A		N/A		N/A		N/A		N/A		N/A		1
	Myalgia			N/A		N/A		N/A		N/A		N/A		N/A		N/A																	N/A		N/A		N/A		N/A		N/A		N/A		N/A		N/A		N/A
	Arthralgia			N/A		N/A		N/A		N/A		N/A		N/A		N/A																	N/A		N/A		N/A		N/A		N/A		N/A		N/A		N/A		N/A
	Cough			N/A		N/A		N/A		N/A		N/A		N/A		N/A																	N/A		N/A		N/A		N/A		N/A		N/A		N/A		N/A		N/A
	Diarrhoea			N/A		N/A		N/A		N/A		N/A		N/A		N/A																	N/A		N/A		N/A		N/A		N/A		N/A		N/A		N/A		N/A
	Constipation			N/A		N/A		N/A		N/A		N/A		N/A		N/A																	N/A		N/A		N/A		N/A		1		1		1		3		1
	Rash															N																													N	0
	LABORATORY																																-6				#N/A		#N/A				-1		0		1		2
	HAEMOGLOBIN																																13.9				#N/A		#N/A				0		1.1		0.7		1.5
	WHITE CELLS																																7.17				#N/A		#N/A				10.11		8.81		11.92		7.07
	PLATELETS																																345				#N/A		#N/A				331		195		254		206
	NEUTROPHILS																																2.7974				#N/A		#N/A				3.2184		#N/A		#N/A		3.7485
	LYMPHOCYTES																																0.6698				#N/A		#N/A				0.7152		#N/A		#N/A		0.441
	EOSINOPHILS																																0.1182				#N/A		#N/A				0.0894		#N/A		#N/A		0
	E.S.R																																NaN				#N/A		#N/A				NaN		11		NaN		NaN
	SODIUM																																141				#N/A		#N/A				140		135		137		137
	POTASSIUM																																4.3				#N/A		#N/A				3.6		3.5		3.6		3.4
	UREA																																5.2				#N/A		#N/A				6.4		3.3		3.2		3.4
	CRP																																3.8				#N/A		#N/A				NaN		16.3		119.4		NaN
	CREATININE																																77				#N/A		#N/A				82		66		70		71
	BILIRUBIN																																6				#N/A		#N/A				2		5		5		6
	AMYLASE																																61				#N/A		#N/A				57		58		54		#N/A
	ALT																																9				#N/A		#N/A				10		8		19		30
	ALK.PHOSPHATASE																																188				#N/A		#N/A				165		163		166		142
	ALBUMIN																																52				#N/A		#N/A				48		48		50		45
	Blood Culture																																0				0						1		3		0		0
	Stool Culture																																0		0		0		0		0		0		0		0		0
				0	0.5	1	1.5	2	2.5	3	3.5	4	4.5	5	5.5	6	6.5	7	7.5	Ty2/2	Ty2/4	Va	Vb
Placebo	Temp		36.2	36.2	36.7	35.8	36.5	35.8	36.5	36.3	36.4	36.2	36.5	35.8	36.2	36.1	35.9	35.9	0	0	34	35.8	35.9										36.2	36.2	35.9	36.1	36.1	36.2	35.6	36.2	35.8	35.3	35.6	35	35.4	36.1	36.1	36.2	36.5
	HR		90																	0	0	92	69										91		86				107				0		103		78		87
	SBP		116																	0	0	120	142										119		119				117				0		162		123		124
	DBP		76																	0	0	78	78										73		74				78				0		85		65		70
	SYMPTOMS
	Headache			1		N/A		N/A		N/A		N/A		N/A		N/A																	2		N/A		N/A		N/A		N/A		N/A		N/A		1		N/A
	Generally Unwell			N/A		N/A		N/A		N/A		N/A		N/A		N/A																	N/A		N/A		N/A		N/A		N/A		N/A		N/A		N/A		N/A
	Loss of Appetite			N/A		N/A		N/A		N/A		N/A		N/A		N/A																	N/A		N/A		N/A		N/A		N/A		N/A		N/A		N/A		N/A
	Abdominal pain			N/A		N/A		N/A		N/A		N/A		N/A		N/A																	N/A		N/A		1		N/A		1		N/A		N/A		N/A		1
	Nausea/vomiting			N/A		N/A		N/A		N/A		N/A		N/A		N/A																	N/A		N/A		N/A		N/A		N/A		N/A		N/A		N/A		N/A
	Myalgia			N/A		N/A		1		N/A		1		N/A		N/A																	N/A		N/A		1		N/A		1		1		1		1		1
	Arthralgia			N/A		N/A		1		N/A		1		N/A		N/A																	N/A		1		1		N/A		1		1		1		1		1
	Cough			N/A		N/A		N/A		N/A		N/A		N/A		N/A																	N/A		N/A		N/A		N/A		N/A		N/A		N/A		N/A		N/A
	Diarrhoea			N/A		N/A		N/A		N/A		N/A		N/A		N/A																	N/A		N/A		N/A		N/A		N/A		N/A		N/A		N/A		N/A
	Constipation			N/A		N/A		N/A		N/A		N/A		N/A		N/A																	N/A		1		1		1		1		1		1		2		2
	Rash															N																													N	0
	LABORATORY																																0				#N/A		#N/A				0		#N/A		#N/A		0
	HAEMOGLOBIN																																14.9				#N/A		#N/A				-0.6		#N/A		#N/A		0.5
	WHITE CELLS																																5.13				#N/A		#N/A				4.09		#N/A		#N/A		4.76
	PLATELETS																																193				#N/A		#N/A				224		#N/A		#N/A		216
	NEUTROPHILS																																1.576				#N/A		#N/A				2.1009		#N/A		#N/A		2.2491
	LYMPHOCYTES																																1.8124				#N/A		#N/A				1.7433		#N/A		#N/A		1.323
	EOSINOPHILS																																0.1182				#N/A		#N/A				0.1788		#N/A		#N/A		0.3969
	E.S.R																																2				#N/A		#N/A				NaN		#N/A		#N/A		NaN
	SODIUM																																141				#N/A		#N/A				140		#N/A		#N/A		140
	POTASSIUM																																3.9				#N/A		#N/A				3.8		#N/A		#N/A		3.9
	UREA																																6				#N/A		#N/A				4.8		#N/A		#N/A		4.4
	CRP																																0.6				#N/A		#N/A				NaN		#N/A		#N/A		NaN
	CREATININE																																78				#N/A		#N/A				#N/A		#N/A		#N/A		82
	BILIRUBIN																																16				#N/A		#N/A				8		#N/A		#N/A		16
	AMYLASE																																61				#N/A		#N/A				68		#N/A		#N/A		55
	ALT																																23				#N/A		#N/A				18		#N/A		#N/A		20
	ALK.PHOSPHATASE																																145				#N/A		#N/A				149		#N/A		#N/A		139
	ALBUMIN																																45				#N/A		#N/A				47		#N/A		#N/A		43
	Blood Culture																																0				0						0		0		0		0
	Stool Culture																																0		0		0		0		0		0		0		0		0
				0	0.5	1	1.5	2	2.5	3	3.5	4	4.5	5	5.5	6	6.5	7	7.5	Ty2/2	Ty2/4	Va	Vb
M01ZH09	Temp		36.8	36.8	36.9	36.8	36.8	36.9	36.8	36.7	36.9	36.5	36.7	36.8	36.6	36.7	36.3	36.5	0	0	34	36.5	36.4										36.3	0	36.5	36.3	36.5	36.5	36	36.3	36.5	36.3	36.6	36.6	36.4	36.3	36.6	36.3	36.4
	HR		67																	0	0	76	73										72		79				76				66		70		65		85
	SBP		133																	0	0	132	146										120		108				109				111		124		103		130
	DBP		72																	0	0	87	82										79		67				76				75		84		65		80
	SYMPTOMS
	Headache			N/A		N/A		N/A		N/A		N/A		N/A		N/A																	N/A		N/A		N/A		N/A		N/A		N/A		N/A		N/A		N/A
	Generally Unwell			N/A		N/A		N/A		N/A		N/A		N/A		N/A																	N/A		N/A		N/A		N/A		N/A		N/A		N/A		N/A		N/A
	Loss of Appetite			N/A		N/A		N/A		N/A		N/A		N/A		N/A																	N/A		N/A		N/A		N/A		N/A		N/A		N/A		N/A		N/A
	Abdominal pain			N/A		N/A		N/A		N/A		N/A		N/A		N/A																	N/A		N/A		N/A		N/A		N/A		N/A		N/A		N/A		N/A
	Nausea/vomiting			N/A		N/A		N/A		N/A		N/A		N/A		N/A																	N/A		N/A		N/A		N/A		N/A		N/A		N/A		N/A		N/A
	Myalgia			N/A		N/A		N/A		N/A		N/A		N/A		N/A																	N/A		N/A		N/A		N/A		N/A		N/A		N/A		N/A		N/A
	Arthralgia			N/A		N/A		N/A		N/A		N/A		N/A		N/A																	N/A		N/A		N/A		N/A		N/A		N/A		N/A		N/A		N/A
	Cough			N/A		N/A		N/A		N/A		N/A		N/A		N/A																	N/A		N/A		N/A		N/A		N/A		N/A		N/A		N/A		N/A
	Diarrhoea			N/A		N/A		N/A		N/A		N/A		N/A		N/A																	N/A		N/A		N/A		N/A		N/A		N/A		N/A		N/A		N/A
	Constipation			N/A		N/A		N/A		N/A		N/A		N/A		N/A																	N/A		N/A		N/A		N/A		N/A		N/A		N/A		N/A		N/A
	Rash															N																													N	0
	LABORATORY																																0				#N/A		#N/A				0		#N/A		#N/A		0
	HAEMOGLOBIN																																13.1				#N/A		#N/A				0.1		#N/A		#N/A		0.3
	WHITE CELLS																																7.65				#N/A		#N/A				6.49		#N/A		#N/A		7.64
	PLATELETS																																248				#N/A		#N/A				243		#N/A		#N/A		226
	NEUTROPHILS																																2.758				#N/A		#N/A				2.8608		#N/A		#N/A		2.8224
	LYMPHOCYTES																																0.8668				#N/A		#N/A				1.2516		#N/A		#N/A		1.2348
	EOSINOPHILS																																0.0394				#N/A		#N/A				0.0447		#N/A		#N/A		0.0441
	E.S.R																																16				#N/A		#N/A				2		#N/A		#N/A		NaN
	SODIUM																																144				#N/A		#N/A				144		#N/A		#N/A		144
	POTASSIUM																																3.5				#N/A		#N/A				4		#N/A		#N/A		3.9
	UREA																																3.6				#N/A		#N/A				4.3		#N/A		#N/A		3.3
	CRP																																3.9				#N/A		#N/A				5		#N/A		#N/A		2.2
	CREATININE																																65				#N/A		#N/A				69		#N/A		#N/A		69
	BILIRUBIN																																9				#N/A		#N/A				5		#N/A		#N/A		6
	AMYLASE																																55				#N/A		#N/A				61		#N/A		#N/A		50
	ALT																																20				#N/A		#N/A				15		#N/A		#N/A		16
	ALK.PHOSPHATASE																																135				#N/A		#N/A				132		#N/A		#N/A		130
	ALBUMIN																																44				#N/A		#N/A				45		#N/A		#N/A		41
	Blood Culture																																0				0						0		0		0		0
	Stool Culture																																0		0		0		0		0		0		0		0		0
				0	0.5	1	1.5	2	2.5	3	3.5	4	4.5	5	5.5	6	6.5	7	7.5	Ty2/2	Ty2/4	Va	Vb
Placebo	Temp		37.3	0	37.2	36.8	37.1	37	36.9	36.4	37.3	0	36.4	36.8	37	36.8	37.1	36.7	36.8	0	34	37.1	36.6										36.8	37.1	37.1	37	36.9	36.7	36.9	36.6	36.6	36.5	37.2	36.4	36.8	37.2	37.9	39.1	37.3
	HR		92																	0	0	66	80										93		85				83				97		97		97		0
	SBP		121																	0	0	120	146										136		134				133				129		128		126		0
	DBP		85																	0	0	76	78										70		76				90				83		76		82		0
	SYMPTOMS
	Headache			N/A		N/A		N/A		N/A		N/A		N/A		N/A																	N/A		1		N/A		N/A		N/A		N/A		1		3		N/A
	Generally Unwell			N/A		N/A		N/A		N/A		N/A		N/A		N/A																	N/A		N/A		N/A		N/A		N/A		N/A		N/A		3		1
	Loss of Appetite			N/A		N/A		N/A		N/A		N/A		N/A		N/A																	N/A		N/A		N/A		N/A		N/A		N/A		N/A		4		4
	Abdominal pain			N/A		N/A		N/A		N/A		N/A		N/A		N/A																	1		N/A		N/A		N/A		N/A		N/A		N/A		2		1
	Nausea/vomiting			N/A		N/A		N/A		N/A		N/A		N/A		N/A																	N/A		N/A		N/A		N/A		N/A		N/A		1		2		1
	Myalgia			N/A		N/A		N/A		N/A		N/A		N/A		N/A																	N/A		N/A		N/A		N/A		N/A		N/A		N/A		3		3
	Arthralgia			N/A		N/A		N/A		N/A		N/A		N/A		N/A																	N/A		N/A		N/A		N/A		N/A		N/A		N/A		3		3
	Cough			N/A		1		1		N/A		N/A		N/A		N/A																	N/A		N/A		N/A		N/A		N/A		N/A		N/A		N/A		N/A
	Diarrhoea			N/A		N/A		N/A		N/A		N/A		N/A		N/A																	N/A		1		N/A		N/A		N/A		N/A		N/A		N/A		N/A
	Constipation			N/A		N/A		N/A		N/A		N/A		N/A		N/A																	N/A		N/A		N/A		N/A		N/A		N/A		N/A		N/A		N/A
	Rash															N																													N	0
	LABORATORY																																-7				#N/A		#N/A				-2		#N/A		0		#N/A
	HAEMOGLOBIN																																12.3				#N/A		#N/A				0.2		#N/A		0.3		#N/A
	WHITE CELLS																																4.69				#N/A		#N/A				6.15		#N/A		7.41		#N/A
	PLATELETS																																189				#N/A		#N/A				366		#N/A		297		#N/A
	NEUTROPHILS																																1.8912				#N/A		#N/A				2.9055		#N/A		#N/A		#N/A
	LYMPHOCYTES																																1.6154				#N/A		#N/A				1.0281		#N/A		#N/A		#N/A
	EOSINOPHILS																																0.1576				#N/A		#N/A				0.1341		#N/A		#N/A		#N/A
	E.S.R																																2				#N/A		#N/A				6		#N/A		11		#N/A
	SODIUM																																139				#N/A		#N/A				139		#N/A		140		#N/A
	POTASSIUM																																3.8				#N/A		#N/A				4		#N/A		3.7		#N/A
	UREA																																4.1				#N/A		#N/A				5.1		#N/A		3		#N/A
	CRP																																3				#N/A		#N/A				NaN		#N/A		12.1		#N/A
	CREATININE																																#N/A				#N/A		#N/A				78		#N/A		66		#N/A
	BILIRUBIN																																7				#N/A		#N/A				9		#N/A		6		#N/A
	AMYLASE																																49				#N/A		#N/A				58		#N/A		64		#N/A
	ALT																																12				#N/A		#N/A				10		#N/A		13		#N/A
	ALK.PHOSPHATASE																																133				#N/A		#N/A				136		#N/A		146		#N/A
	ALBUMIN																																43				#N/A		#N/A				44		#N/A		44		#N/A
	Blood Culture																																0				0						0		0		2		0
	Stool Culture																																0		0		0		0		0		0		0		0		0
				0	0.5	1	1.5	2	2.5	3	3.5	4	4.5	5	5.5	6	6.5	7	7.5	Ty2/2	Ty2/4	Va	Vb
Ty21a	Temp		36.6	36.6	36.4	36.2	36.2	36.3	36.5	36.5	36.5	36.3	36.4	36.8	36.6	36.5	36.6	36	36.4	36.6	36.3	35.9	36.4										36	36.4	36.1	35.7	36.7	36.7	35.7	36.6	36.1	36.8	36.3	36.5	36.7	36.7	36.8	37.7	37.2
	HR		70																	73	55	71	91										49		67				83				83		79		86		0
	SBP		133																	117	120	118	152										132		129				119				130		130		115		0
	DBP		82																	81	70	74	81										72		82				72				83		79		78		0
	SYMPTOMS
	Headache			N/A		N/A		N/A		N/A		N/A		N/A		N/A																	1		N/A		N/A		N/A		N/A		N/A		N/A		3		3
	Generally Unwell			N/A		N/A		N/A		N/A		N/A		N/A		N/A																	1		N/A		N/A		N/A		N/A		N/A		N/A		2		3
	Loss of Appetite			N/A		N/A		N/A		N/A		N/A		N/A		N/A																	N/A		N/A		N/A		N/A		N/A		N/A		N/A		1		2
	Abdominal pain			N/A		N/A		N/A		N/A		N/A		N/A		N/A																	N/A		N/A		N/A		N/A		N/A		N/A		N/A		N/A		N/A
	Nausea/vomiting			N/A		N/A		N/A		N/A		N/A		N/A		N/A																	N/A		N/A		N/A		N/A		N/A		N/A		N/A		N/A		N/A
	Myalgia			N/A		N/A		N/A		N/A		N/A		N/A		N/A																	N/A		N/A		N/A		N/A		N/A		N/A		N/A		1		1
	Arthralgia			N/A		N/A		N/A		N/A		N/A		N/A		N/A																	N/A		N/A		N/A		N/A		N/A		N/A		N/A		1		1
	Cough			N/A		N/A		N/A		N/A		N/A		N/A		N/A																	1		N/A		N/A		N/A		N/A		N/A		N/A		N/A		N/A
	Diarrhoea			N/A		N/A		N/A		N/A		N/A		N/A		N/A																	N/A		1		N/A		N/A		1		N/A		N/A		N/A		N/A
	Constipation			N/A		N/A		N/A		N/A		N/A		N/A		N/A																	N/A		N/A		N/A		N/A		N/A		N/A		N/A		N/A		N/A
	Rash															N																													Y	Right hand, across knuckles, vivid red, 2 inches 19-Feb-2012 12:10am-8am
	LABORATORY																																-8				#N/A		#N/A				-3		#N/A		#N/A		0
	HAEMOGLOBIN																																14.6				#N/A		#N/A				-0.4		#N/A		#N/A		-0.2
	WHITE CELLS																																7.21				#N/A		#N/A				8.2		#N/A		#N/A		7.35
	PLATELETS																																227				#N/A		#N/A				248		#N/A		#N/A		235
	NEUTROPHILS																																1.9306				#N/A		#N/A				2.5926		#N/A		#N/A		2.8665
	LYMPHOCYTES																																1.4184				#N/A		#N/A				1.1175		#N/A		#N/A		0.8379
	EOSINOPHILS																																0.1576				#N/A		#N/A				0.1341		#N/A		#N/A		0
	E.S.R																																NaN				#N/A		#N/A				6		#N/A		#N/A		2
	SODIUM																																139				#N/A		#N/A				142		#N/A		#N/A		#N/A
	POTASSIUM																																3.9				#N/A		#N/A				3.8		#N/A		#N/A		#N/A
	UREA																																5.5				#N/A		#N/A				4.6		#N/A		#N/A		#N/A
	CRP																																NaN				#N/A		#N/A				2.6		#N/A		#N/A		12.6
	CREATININE																																80				#N/A		#N/A				91		#N/A		#N/A		#N/A
	BILIRUBIN																																13				#N/A		#N/A				18		#N/A		#N/A		13
	AMYLASE																																55				#N/A		#N/A				52		#N/A		#N/A		51
	ALT																																17				#N/A		#N/A				16		#N/A		#N/A		16
	ALK.PHOSPHATASE																																98				#N/A		#N/A				108		#N/A		#N/A		112
	ALBUMIN																																43				#N/A		#N/A				47		#N/A		#N/A		45
	Blood Culture																																0				0						1		0		1		1
	Stool Culture																																0		1		0		1		0		0		0		0		1
				0	0.5	1	1.5	2	2.5	3	3.5	4	4.5	5	5.5	6	6.5	7	7.5	Ty2/2	Ty2/4	Va	Vb
Ty21a	Temp		#N/A	#N/A	#N/A	#N/A	#N/A	#N/A	#N/A	#N/A	#N/A	#N/A	#N/A	#N/A	#N/A	#N/A	#N/A	#N/A	#N/A	#N/A	#N/A	#N/A	#N/A										#N/A	#N/A	#N/A	#N/A	#N/A	#N/A	#N/A	#N/A	#N/A	#N/A	#N/A	#N/A	#N/A	#N/A	#N/A	#N/A	#N/A
	HR		#N/A																	#N/A	#N/A	#N/A	#N/A										#N/A		#N/A				#N/A				#N/A		#N/A		#N/A		#N/A
	SBP		#N/A																	#N/A	#N/A	#N/A	#N/A										#N/A		#N/A				#N/A				#N/A		#N/A		#N/A		#N/A
	DBP		#N/A																	#N/A	#N/A	#N/A	#N/A										#N/A		#N/A				#N/A				#N/A		#N/A		#N/A		#N/A
	SYMPTOMS
	Headache			#N/A		#N/A		#N/A		#N/A		#N/A		#N/A		#N/A																	#N/A		#N/A		#N/A		#N/A		#N/A		#N/A		#N/A		#N/A		#N/A
	Generally Unwell			#N/A		#N/A		#N/A		#N/A		#N/A		#N/A		#N/A																	#N/A		#N/A		#N/A		#N/A		#N/A		#N/A		#N/A		#N/A		#N/A
	Loss of Appetite			#N/A		#N/A		#N/A		#N/A		#N/A		#N/A		#N/A																	#N/A		#N/A		#N/A		#N/A		#N/A		#N/A		#N/A		#N/A		#N/A
	Abdominal pain			#N/A		#N/A		#N/A		#N/A		#N/A		#N/A		#N/A																	#N/A		#N/A		#N/A		#N/A		#N/A		#N/A		#N/A		#N/A		#N/A
	Nausea/vomiting			#N/A		#N/A		#N/A		#N/A		#N/A		#N/A		#N/A																	#N/A		#N/A		#N/A		#N/A		#N/A		#N/A		#N/A		#N/A		#N/A
	Myalgia			#N/A		#N/A		#N/A		#N/A		#N/A		#N/A		#N/A																	#N/A		#N/A		#N/A		#N/A		#N/A		#N/A		#N/A		#N/A		#N/A
	Arthralgia			#N/A		#N/A		#N/A		#N/A		#N/A		#N/A		#N/A																	#N/A		#N/A		#N/A		#N/A		#N/A		#N/A		#N/A		#N/A		#N/A
	Cough			#N/A		#N/A		#N/A		#N/A		#N/A		#N/A		#N/A																	#N/A		#N/A		#N/A		#N/A		#N/A		#N/A		#N/A		#N/A		#N/A
	Diarrhoea			#N/A		#N/A		#N/A		#N/A		#N/A		#N/A		#N/A																	#N/A		#N/A		#N/A		#N/A		#N/A		#N/A		#N/A		#N/A		#N/A
	Constipation			#N/A		#N/A		#N/A		#N/A		#N/A		#N/A		#N/A																	#N/A		#N/A		#N/A		#N/A		#N/A		#N/A		#N/A		#N/A		#N/A
	Rash															#N/A																													#N/A	#N/A
	LABORATORY																																#N/A				#N/A		#N/A				#N/A		#N/A		#N/A		#N/A
	HAEMOGLOBIN																																#N/A				#N/A		#N/A				#N/A		#N/A		#N/A		#N/A
	WHITE CELLS																																#N/A				#N/A		#N/A				#N/A		#N/A		#N/A		#N/A
	PLATELETS																																#N/A				#N/A		#N/A				#N/A		#N/A		#N/A		#N/A
	NEUTROPHILS																																#N/A				#N/A		#N/A				#N/A		#N/A		#N/A		#N/A
	LYMPHOCYTES																																#N/A				#N/A		#N/A				#N/A		#N/A		#N/A		#N/A
	EOSINOPHILS																																#N/A				#N/A		#N/A				#N/A		#N/A		#N/A		#N/A
	E.S.R																																#N/A				#N/A		#N/A				#N/A		#N/A		#N/A		#N/A
	SODIUM																																#N/A				#N/A		#N/A				#N/A		#N/A		#N/A		#N/A
	POTASSIUM																																#N/A				#N/A		#N/A				#N/A		#N/A		#N/A		#N/A
	UREA																																#N/A				#N/A		#N/A				#N/A		#N/A		#N/A		#N/A
	CRP																																#N/A				#N/A		#N/A				#N/A		#N/A		#N/A		#N/A
	CREATININE																																#N/A				#N/A		#N/A				#N/A		#N/A		#N/A		#N/A
	BILIRUBIN																																#N/A				#N/A		#N/A				#N/A		#N/A		#N/A		#N/A
	AMYLASE																																#N/A				#N/A		#N/A				#N/A		#N/A		#N/A		#N/A
	ALT																																#N/A				#N/A		#N/A				#N/A		#N/A		#N/A		#N/A
	ALK.PHOSPHATASE																																#N/A				#N/A		#N/A				#N/A		#N/A		#N/A		#N/A
	ALBUMIN																																#N/A				#N/A		#N/A				#N/A		#N/A		#N/A		#N/A
	Blood Culture																																#N/A				#N/A						#N/A		#N/A		#N/A		#N/A
	Stool Culture																																#N/A		#N/A		#N/A		#N/A		#N/A		#N/A		#N/A		#N/A		#N/A
				0	0.5	1	1.5	2	2.5	3	3.5	4	4.5	5	5.5	6	6.5	7	7.5	Ty2/2	Ty2/4	Va	Vb
Ty21a	Temp		36.3	36.3	36.2	36.4	36.1	36.5	36.2	35.8	36.4	36.8	36.3	36.5	36.2	36.8	35.7	36.6	36.8	36.5	36.8	36.5	36.5										36.8	36.4	36.7	36.2	36.6	36.1	36	36.4	36.2	36.8	37.1	37.4	37.1	39.2	37.1	37.6	37.2
	HR		63																	68	77	75	75										70		67				74				81		80		85		0
	SBP		143																	125	126	150	150										116		120				110				130		126		125		0
	DBP		89																	85	90	87	87										87		72				80				80		83		74		0
	SYMPTOMS
	Headache			N/A		N/A		N/A		N/A		N/A		N/A		N/A																	N/A		N/A		N/A		N/A		N/A		1		2		3		3
	Generally Unwell			N/A		N/A		N/A		N/A		N/A		N/A		N/A																	N/A		N/A		N/A		N/A		N/A		1		2		3		3
	Loss of Appetite			N/A		N/A		N/A		N/A		N/A		N/A		N/A																	N/A		N/A		N/A		N/A		1		N/A		N/A		3		3
	Abdominal pain			N/A		N/A		N/A		N/A		N/A		N/A		N/A																	N/A		N/A		N/A		N/A		N/A		1		1		2		3
	Nausea/vomiting			N/A		N/A		N/A		N/A		N/A		N/A		N/A																	N/A		N/A		N/A		N/A		N/A		N/A		1		2		2
	Myalgia			N/A		N/A		N/A		N/A		N/A		N/A		N/A																	N/A		N/A		N/A		N/A		N/A		1		2		N/A		2
	Arthralgia			N/A		N/A		N/A		N/A		N/A		N/A		N/A																	N/A		N/A		N/A		N/A		N/A		N/A		N/A		N/A		N/A
	Cough			N/A		N/A		N/A		N/A		N/A		N/A		N/A																	N/A		N/A		N/A		N/A		N/A		N/A		N/A		1		1
	Diarrhoea			N/A		N/A		N/A		N/A		N/A		N/A		N/A																	N/A		N/A		N/A		N/A		N/A		N/A		N/A		N/A		N/A
	Constipation			N/A		N/A		N/A		N/A		N/A		N/A		N/A																	N/A		N/A		N/A		N/A		N/A		1		N/A		N/A		1
	Rash															N																													N	0
	LABORATORY																																-7				#N/A		#N/A				-2		#N/A		0		1
	HAEMOGLOBIN																																13.8				#N/A		#N/A				0.3		#N/A		0.3		0.8
	WHITE CELLS																																7.05				#N/A		#N/A				6.93		#N/A		7.1		6.31
	PLATELETS																																344				#N/A		#N/A				328		#N/A		268		230
	NEUTROPHILS																																1.8912				#N/A		#N/A				2.8161		#N/A		#N/A		3.3516
	LYMPHOCYTES																																1.4578				#N/A		#N/A				0.9834		#N/A		#N/A		0.6174
	EOSINOPHILS																																0.1182				#N/A		#N/A				0.0447		#N/A		#N/A		0
	E.S.R																																NaN				#N/A		#N/A				18		#N/A		44		NaN
	SODIUM																																141				#N/A		#N/A				137		#N/A		137		136
	POTASSIUM																																4.1				#N/A		#N/A				4.2		#N/A		3.6		3.9
	UREA																																4.6				#N/A		#N/A				3.9		#N/A		3.2		3
	CRP																																1.1				#N/A		#N/A				6.8		#N/A		79.6		114.8
	CREATININE																																74				#N/A		#N/A				75		#N/A		77		68
	BILIRUBIN																																8				#N/A		#N/A				7		#N/A		7		7
	AMYLASE																																45				#N/A		#N/A				46		#N/A		38		33
	ALT																																19				#N/A		#N/A				16		#N/A		20		59
	ALK.PHOSPHATASE																																101				#N/A		#N/A				131		#N/A		111		126
	ALBUMIN																																46				#N/A		#N/A				45		#N/A		49		45
	Blood Culture																																0				0						1		1		2		0
	Stool Culture																																0		0		0		0		0		0		0		0		0
				0	0.5	1	1.5	2	2.5	3	3.5	4	4.5	5	5.5	6	6.5	7	7.5	Ty2/2	Ty2/4	Va	Vb
M01ZH09	Temp		36.3	36.3	35.9	36.2	36.3	35.9	36.4	36	36.3	36.3	36.2	36.9	36.7	36.5	36.6	36.9	0	0	34	36.9	35.7										36.1	36.2	36.7	36.7	35.9	36.1	36.5	37.3	36.8	36.2	36.6	36.5	35.7	36	35.4	36.9	36.3
	HR		75																	0	0	76	71										82		78				84				78		87		72		84
	SBP		117																	0	0	127	131										128		137				101				126		130		126		125
	DBP		82																	0	0	64	85										85		86				51				77		80		80		89
	SYMPTOMS
	Headache			N/A		N/A		N/A		N/A		N/A		N/A		N/A																	N/A		N/A		2		N/A		N/A		N/A		N/A		1		N/A
	Generally Unwell			N/A		N/A		N/A		N/A		N/A		N/A		N/A																	N/A		N/A		2		N/A		N/A		1		N/A		1		N/A
	Loss of Appetite			N/A		N/A		N/A		N/A		N/A		N/A		N/A																	N/A		N/A		N/A		N/A		N/A		N/A		N/A		N/A		N/A
	Abdominal pain			N/A		N/A		N/A		N/A		N/A		N/A		N/A																	N/A		N/A		N/A		N/A		N/A		N/A		1		N/A		N/A
	Nausea/vomiting			N/A		N/A		N/A		N/A		N/A		N/A		N/A																	N/A		N/A		1		N/A		N/A		1		N/A		N/A		N/A
	Myalgia			N/A		N/A		N/A		N/A		N/A		N/A		N/A																	N/A		N/A		1		1		N/A		N/A		N/A		1		N/A
	Arthralgia			N/A		N/A		N/A		N/A		N/A		N/A		N/A																	N/A		N/A		N/A		N/A		N/A		N/A		N/A		N/A		N/A
	Cough			N/A		N/A		N/A		N/A		N/A		N/A		N/A																	N/A		N/A		N/A		N/A		N/A		N/A		N/A		1		1
	Diarrhoea			N/A		N/A		N/A		N/A		N/A		N/A		N/A																	N/A		N/A		N/A		N/A		N/A		N/A		N/A		N/A		N/A
	Constipation			N/A		N/A		N/A		N/A		N/A		N/A		N/A																	N/A		N/A		N/A		N/A		N/A		1		N/A		N/A		N/A
	Rash															N																													N	0
	LABORATORY																																0				#N/A		#N/A				0		#N/A		#N/A		0
	HAEMOGLOBIN																																13.2				#N/A		#N/A				0.7		#N/A		#N/A		#VALUE!
	WHITE CELLS																																7.49				#N/A		#N/A				8.51		#N/A		#N/A		#N/A
	PLATELETS																																362				#N/A		#N/A				380		#N/A		#N/A		#N/A
	NEUTROPHILS																																2.0882				#N/A		#N/A				2.3244		#N/A		#N/A		#N/A
	LYMPHOCYTES																																1.4972				#N/A		#N/A				1.7433		#N/A		#N/A		#N/A
	EOSINOPHILS																																0.0788				#N/A		#N/A				0.0894		#N/A		#N/A		#N/A
	E.S.R																																NaN				#N/A		#N/A				9		#N/A		#N/A		NaN
	SODIUM																																140				#N/A		#N/A				139		#N/A		#N/A		#N/A
	POTASSIUM																																4.2				#N/A		#N/A				3.9		#N/A		#N/A		#N/A
	UREA																																4.5				#N/A		#N/A				3.9		#N/A		#N/A		NaN
	CRP																																8.8				#N/A		#N/A				6.8		#N/A		#N/A		NaN
	CREATININE																																53				#N/A		#N/A				56		#N/A		#N/A		NaN
	BILIRUBIN																																11				#N/A		#N/A				#N/A		#N/A		#N/A		NaN
	AMYLASE																																36				#N/A		#N/A				35		#N/A		#N/A		NaN
	ALT																																13				#N/A		#N/A				#N/A		#N/A		#N/A		NaN
	ALK.PHOSPHATASE																																129				#N/A		#N/A				#N/A		#N/A		#N/A		NaN
	ALBUMIN																																46				#N/A		#N/A				#N/A		#N/A		#N/A		NaN
	Blood Culture																																0				0						0		0		0		0
	Stool Culture																																0		0		2		0		0		0		0		0		0
				0	0.5	1	1.5	2	2.5	3	3.5	4	4.5	5	5.5	6	6.5	7	7.5	Ty2/2	Ty2/4	Va	Vb
Placebo	Temp		36.7	36.7	36.1	36.4	36.2	36.1	36.2	36.7	35.9	36.2	36.5	35.9	36.7	36.1	36.3	35.7	35.8	0	34	35.7	36										36.1	36.1	36.1	36.3	36.4	36.3	36.3	36	36.4	36.1	36	36.3	36.3	36.7	36.3	36.8	37.8
	HR		68																	0	0	65	70										48		68				61				62		60		70		82
	SBP		117																	0	0	116	127										139		127				122				120		131		130		108
	DBP		69																	0	0	78	64										60		66				62				65		67		76		66
	SYMPTOMS
	Headache			N/A		N/A		N/A		N/A		N/A		N/A		N/A																	2		1		N/A		N/A		N/A		N/A		0		2		3
	Generally Unwell			N/A		N/A		N/A		N/A		N/A		N/A		N/A																	2		N/A		N/A		N/A		N/A		N/A		0		2		3
	Loss of Appetite			N/A		N/A		N/A		N/A		N/A		N/A		N/A																	N/A		N/A		N/A		N/A		N/A		0		0		N/A		2
	Abdominal pain			N/A		N/A		N/A		N/A		N/A		N/A		N/A																	1		N/A		N/A		N/A		N/A		N/A		0		1		2
	Nausea/vomiting			N/A		N/A		N/A		N/A		N/A		N/A		N/A																	1		N/A		N/A		N/A		N/A		N/A		0		N/A		1
	Myalgia			N/A		N/A		N/A		N/A		N/A		N/A		N/A																	1		N/A		N/A		N/A		N/A		N/A		0		N/A		2
	Arthralgia			N/A		N/A		N/A		N/A		N/A		N/A		N/A																	N/A		N/A		N/A		N/A		N/A		N/A		0		1		2
	Cough			N/A		N/A		N/A		N/A		N/A		N/A		N/A																	N/A		N/A		N/A		N/A		N/A		N/A		0		N/A		N/A
	Diarrhoea			N/A		N/A		N/A		N/A		N/A		N/A		N/A																	N/A		N/A		N/A		N/A		N/A		N/A		0		N/A		N/A
	Constipation			N/A		N/A		N/A		N/A		N/A		N/A		N/A																	N/A		N/A		N/A		N/A		N/A		N/A		0		N/A		N/A
	Rash															N																													0	0
	LABORATORY																																-9				#N/A		#N/A				-4		#N/A		#N/A		-1
	HAEMOGLOBIN																																13.5				#N/A		#N/A				0.9		#N/A		#N/A		0.1
	WHITE CELLS																																4.32				#N/A		#N/A				3.99		#N/A		#N/A		5.68
	PLATELETS																																251				#N/A		#N/A				242		#N/A		#N/A		259
	NEUTROPHILS																																1.8518				#N/A		#N/A				2.6373		#N/A		#N/A		3.3075
	LYMPHOCYTES																																1.4972				#N/A		#N/A				1.1622		#N/A		#N/A		0.5733
	EOSINOPHILS																																0.1576				#N/A		#N/A				0.1341		#N/A		#N/A		0
	E.S.R																																NaN				#N/A		#N/A				NaN		#N/A		#N/A		NaN
	SODIUM																																#N/A				#N/A		#N/A				145		#N/A		#N/A		142
	POTASSIUM																																#N/A				#N/A		#N/A				3.2		#N/A		#N/A		3.7
	UREA																																4.7				#N/A		#N/A				3.3		#N/A		#N/A		2.9
	CRP																																NaN				#N/A		#N/A				0.5		#N/A		#N/A		8.7
	CREATININE																																#N/A				#N/A		#N/A				71		#N/A		#N/A		92
	BILIRUBIN																																7				#N/A		#N/A				11		#N/A		#N/A		10
	AMYLASE																																54				#N/A		#N/A				52		#N/A		#N/A		53
	ALT																																12				#N/A		#N/A				14		#N/A		#N/A		11
	ALK.PHOSPHATASE																																125				#N/A		#N/A				112		#N/A		#N/A		130
	ALBUMIN																																46				#N/A		#N/A				46		#N/A		#N/A		46
	Blood Culture																																0				0						0		0		0		0
	Stool Culture																																0		0		0		0		0		0		1		0		0
				0	0.5	1	1.5	2	2.5	3	3.5	4	4.5	5	5.5	6	6.5	7	7.5	Ty2/2	Ty2/4	Va	Vb
Ty21a	Temp		35.5	0	0	36.1	35.9	36.3	36.4	35.8	36.2	0	36.7	35.8	36.1	0	36.2	35.6	36.1	35.9	35.7	35.4	35.4										34.7	35.5	35.4	35.9	36.2	36.5	35.7	35.8	36.4	36.5	35.8	36.2	36.1	36.4	35.3	36.6	35.1
	HR		64																	74	74	79	77										64		81				79				69		86		73		69
	SBP		125																	123	131	133	142										133		119				124				123		111		123		121
	DBP		74																	80	77	85	79										82		72				73				75		67		74		77
	SYMPTOMS
	Headache			N/A		N/A		N/A		N/A		N/A		N/A		N/A																	1		1		N/A		N/A		N/A		1		N/A		N/A		N/A
	Generally Unwell			N/A		N/A		N/A		N/A		1		N/A		N/A																	N/A		N/A		N/A		N/A		N/A		1		N/A		N/A		N/A
	Loss of Appetite			N/A		N/A		N/A		N/A		N/A		N/A		N/A																	N/A		N/A		N/A		N/A		N/A		N/A		N/A		N/A		N/A
	Abdominal pain			N/A		N/A		N/A		N/A		1		N/A		N/A																	N/A		N/A		N/A		N/A		N/A		1		N/A		N/A		N/A
	Nausea/vomiting			N/A		N/A		N/A		N/A		N/A		N/A		N/A																	N/A		N/A		N/A		N/A		N/A		N/A		N/A		N/A		N/A
	Myalgia			N/A		N/A		N/A		N/A		N/A		N/A		N/A																	N/A		N/A		N/A		N/A		N/A		N/A		N/A		N/A		N/A
	Arthralgia			N/A		N/A		N/A		N/A		N/A		N/A		N/A																	N/A		N/A		N/A		N/A		N/A		N/A		N/A		N/A		N/A
	Cough			N/A		N/A		N/A		N/A		N/A		N/A		N/A																	N/A		N/A		N/A		N/A		N/A		N/A		N/A		N/A		N/A
	Diarrhoea			N/A		N/A		N/A		N/A		N/A		N/A		N/A																	N/A		N/A		N/A		N/A		N/A		N/A		N/A		N/A		N/A
	Constipation			N/A		N/A		N/A		N/A		N/A		N/A		N/A																	N/A		N/A		N/A		N/A		N/A		N/A		N/A		N/A		N/A
	Rash															0																													N	0
	LABORATORY																																0				#N/A		#N/A				0		#N/A		#N/A		0
	HAEMOGLOBIN																																14.7				#N/A		#N/A				-0.3		#N/A		#N/A		-0.2
	WHITE CELLS																																7.66				#N/A		#N/A				10.44		#N/A		#N/A		10.1
	PLATELETS																																265				#N/A		#N/A				259		#N/A		#N/A		260
	NEUTROPHILS																																2.1276				#N/A		#N/A				3.129		#N/A		#N/A		2.8224
	LYMPHOCYTES																																1.4578				#N/A		#N/A				0.9834		#N/A		#N/A		1.1907
	EOSINOPHILS																																0.0788				#N/A		#N/A				0.0447		#N/A		#N/A		0.0882
	E.S.R																																2				#N/A		#N/A				2		#N/A		#N/A		NaN
	SODIUM																																143				#N/A		#N/A				145		#N/A		#N/A		140
	POTASSIUM																																3.1				#N/A		#N/A				3.4		#N/A		#N/A		3.7
	UREA																																3.7				#N/A		#N/A				4.7		#N/A		#N/A		3.5
	CRP																																NaN				#N/A		#N/A				NaN		#N/A		#N/A		NaN
	CREATININE																																76				#N/A		#N/A				75		#N/A		#N/A		75
	BILIRUBIN																																8				#N/A		#N/A				6		#N/A		#N/A		12
	AMYLASE																																85				#N/A		#N/A				82		#N/A		#N/A		74
	ALT																																12				#N/A		#N/A				12		#N/A		#N/A		11
	ALK.PHOSPHATASE																																121				#N/A		#N/A				134		#N/A		#N/A		121
	ALBUMIN																																46				#N/A		#N/A				47		#N/A		#N/A		48
	Blood Culture																																0				0						0		0		0		0
	Stool Culture																																0		1		0		0		0		0		0		0		0
				0	0.5	1	1.5	2	2.5	3	3.5	4	4.5	5	5.5	6	6.5	7	7.5	Ty2/2	Ty2/4	Va	Vb
Placebo	Temp		#N/A	#N/A	#N/A	#N/A	#N/A	#N/A	#N/A	#N/A	#N/A	#N/A	#N/A	#N/A	#N/A	#N/A	#N/A	#N/A	#N/A	#N/A	#N/A	#N/A	#N/A										#N/A	#N/A	#N/A	#N/A	#N/A	#N/A	#N/A	#N/A	#N/A	#N/A	#N/A	#N/A	#N/A	#N/A	#N/A	#N/A	#N/A
	HR		#N/A																	#N/A	#N/A	#N/A	#N/A										#N/A		#N/A				#N/A				#N/A		#N/A		#N/A		#N/A
	SBP		#N/A																	#N/A	#N/A	#N/A	#N/A										#N/A		#N/A				#N/A				#N/A		#N/A		#N/A		#N/A
	DBP		#N/A																	#N/A	#N/A	#N/A	#N/A										#N/A		#N/A				#N/A				#N/A		#N/A		#N/A		#N/A
	SYMPTOMS
	Headache			#N/A		#N/A		#N/A		#N/A		#N/A		#N/A		#N/A																	#N/A		#N/A		#N/A		#N/A		#N/A		#N/A		#N/A		#N/A		#N/A
	Generally Unwell			#N/A		#N/A		#N/A		#N/A		#N/A		#N/A		#N/A																	#N/A		#N/A		#N/A		#N/A		#N/A		#N/A		#N/A		#N/A		#N/A
	Loss of Appetite			#N/A		#N/A		#N/A		#N/A		#N/A		#N/A		#N/A																	#N/A		#N/A		#N/A		#N/A		#N/A		#N/A		#N/A		#N/A		#N/A
	Abdominal pain			#N/A		#N/A		#N/A		#N/A		#N/A		#N/A		#N/A																	#N/A		#N/A		#N/A		#N/A		#N/A		#N/A		#N/A		#N/A		#N/A
	Nausea/vomiting			#N/A		#N/A		#N/A		#N/A		#N/A		#N/A		#N/A																	#N/A		#N/A		#N/A		#N/A		#N/A		#N/A		#N/A		#N/A		#N/A
	Myalgia			#N/A		#N/A		#N/A		#N/A		#N/A		#N/A		#N/A																	#N/A		#N/A		#N/A		#N/A		#N/A		#N/A		#N/A		#N/A		#N/A
	Arthralgia			#N/A		#N/A		#N/A		#N/A		#N/A		#N/A		#N/A																	#N/A		#N/A		#N/A		#N/A		#N/A		#N/A		#N/A		#N/A		#N/A
	Cough			#N/A		#N/A		#N/A		#N/A		#N/A		#N/A		#N/A																	#N/A		#N/A		#N/A		#N/A		#N/A		#N/A		#N/A		#N/A		#N/A
	Diarrhoea			#N/A		#N/A		#N/A		#N/A		#N/A		#N/A		#N/A																	#N/A		#N/A		#N/A		#N/A		#N/A		#N/A		#N/A		#N/A		#N/A
	Constipation			#N/A		#N/A		#N/A		#N/A		#N/A		#N/A		#N/A																	#N/A		#N/A		#N/A		#N/A		#N/A		#N/A		#N/A		#N/A		#N/A
	Rash															#N/A																													#N/A	#N/A
	LABORATORY																																#N/A				#N/A		#N/A				#N/A		#N/A		#N/A		#N/A
	HAEMOGLOBIN																																#N/A				#N/A		#N/A				#N/A		#N/A		#N/A		#N/A
	WHITE CELLS																																#N/A				#N/A		#N/A				#N/A		#N/A		#N/A		#N/A
	PLATELETS																																#N/A				#N/A		#N/A				#N/A		#N/A		#N/A		#N/A
	NEUTROPHILS																																#N/A				#N/A		#N/A				#N/A		#N/A		#N/A		#N/A
	LYMPHOCYTES																																#N/A				#N/A		#N/A				#N/A		#N/A		#N/A		#N/A
	EOSINOPHILS																																#N/A				#N/A		#N/A				#N/A		#N/A		#N/A		#N/A
	E.S.R																																#N/A				#N/A		#N/A				#N/A		#N/A		#N/A		#N/A
	SODIUM																																#N/A				#N/A		#N/A				#N/A		#N/A		#N/A		#N/A
	POTASSIUM																																#N/A				#N/A		#N/A				#N/A		#N/A		#N/A		#N/A
	UREA																																#N/A				#N/A		#N/A				#N/A		#N/A		#N/A		#N/A
	CRP																																#N/A				#N/A		#N/A				#N/A		#N/A		#N/A		#N/A
	CREATININE																																#N/A				#N/A		#N/A				#N/A		#N/A		#N/A		#N/A
	BILIRUBIN																																#N/A				#N/A		#N/A				#N/A		#N/A		#N/A		#N/A
	AMYLASE																																#N/A				#N/A		#N/A				#N/A		#N/A		#N/A		#N/A
	ALT																																#N/A				#N/A		#N/A				#N/A		#N/A		#N/A		#N/A
	ALK.PHOSPHATASE																																#N/A				#N/A		#N/A				#N/A		#N/A		#N/A		#N/A
	ALBUMIN																																#N/A				#N/A		#N/A				#N/A		#N/A		#N/A		#N/A
	Blood Culture																																#N/A				#N/A						#N/A		#N/A		#N/A		#N/A
	Stool Culture																																#N/A		#N/A		#N/A		#N/A		#N/A		#N/A		#N/A		#N/A		#N/A
				0	0.5	1	1.5	2	2.5	3	3.5	4	4.5	5	5.5	6	6.5	7	7.5	Ty2/2	Ty2/4	Va	Vb
M01ZH09	Temp		36.4	36.4	36.3	36.8	36.7	36.2	36.8	36.2	36.7	36.3	36.8	36.5	36.8	36.6	36.8	36.3	36.4	0	34	36.2	36.2										36.9	36.8	36.9	36.9	36.8	37.2	36.8	36.9	36.8	36.7	36.9	36.8	36	36.8	36.5	36.9	36.8
	HR		95																	0	0	94	82										92		90				92				85		95		73		87
	SBP		105																	0	0	108	112										109		108				115				116		116		118		117
	DBP		78																	0	0	69	77										68		66				69				93		79		78		73
	SYMPTOMS
	Headache			N/A		N/A		N/A		N/A		N/A		N/A		N/A																	1		1		1		1		1		1		0		N/A		N/A
	Generally Unwell			N/A		N/A		N/A		N/A		N/A		1		1																	2		1		1		N/A		N/A		N/A		0		N/A		N/A
	Loss of Appetite			N/A		N/A		N/A		N/A		N/A		N/A		N/A																	N/A		1		1		N/A		N/A		0		0		N/A		N/A
	Abdominal pain			N/A		N/A		N/A		N/A		N/A		N/A		N/A																	N/A		1		1		N/A		N/A		N/A		0		N/A		N/A
	Nausea/vomiting			N/A		N/A		N/A		N/A		N/A		1		1																	N/A		N/A		1		N/A		N/A		N/A		0		N/A		N/A
	Myalgia			N/A		N/A		N/A		N/A		N/A		N/A		N/A																	N/A		N/A		N/A		N/A		N/A		N/A		0		N/A		N/A
	Arthralgia			N/A		N/A		N/A		N/A		N/A		N/A		N/A																	N/A		N/A		N/A		N/A		N/A		N/A		0		N/A		N/A
	Cough			N/A		N/A		N/A		N/A		N/A		N/A		N/A																	N/A		N/A		N/A		N/A		N/A		N/A		0		N/A		N/A
	Diarrhoea			N/A		N/A		N/A		N/A		N/A		N/A		N/A																	N/A		1		N/A		N/A		N/A		N/A		0		N/A		N/A
	Constipation			N/A		N/A		N/A		N/A		N/A		N/A		N/A																	N/A		N/A		N/A		N/A		N/A		N/A		0		N/A		N/A
	Rash															N																													N	0
	LABORATORY																																0				#N/A		#N/A				0		#N/A		#N/A		0
	HAEMOGLOBIN																																12.5				#N/A		#N/A				-0.1		#N/A		#N/A		0.1
	WHITE CELLS																																12.21				#N/A		#N/A				7.95		#N/A		#N/A		7.18
	PLATELETS																																350				#N/A		#N/A				326		#N/A		#N/A		341
	NEUTROPHILS																																2.9156				#N/A		#N/A				2.9502		#N/A		#N/A		2.4255
	LYMPHOCYTES																																0.6698				#N/A		#N/A				1.1175		#N/A		#N/A		1.4994
	EOSINOPHILS																																0.0394				#N/A		#N/A				0.0894		#N/A		#N/A		0.1323
	E.S.R																																5				#N/A		#N/A				19		#N/A		#N/A		NaN
	SODIUM																																142				#N/A		#N/A				141		#N/A		#N/A		141
	POTASSIUM																																3.6				#N/A		#N/A				3.4		#N/A		#N/A		3.9
	UREA																																3.7				#N/A		#N/A				2.9		#N/A		#N/A		3.5
	CRP																																7.1				#N/A		#N/A				3.6		#N/A		#N/A		0.8
	CREATININE																																69				#N/A		#N/A				57		#N/A		#N/A		64
	BILIRUBIN																																12				#N/A		#N/A				3		#N/A		#N/A		3
	AMYLASE																																55				#N/A		#N/A				86		#N/A		#N/A		67
	ALT																																13				#N/A		#N/A				13		#N/A		#N/A		11
	ALK.PHOSPHATASE																																89				#N/A		#N/A				96		#N/A		#N/A		99
	ALBUMIN																																46				#N/A		#N/A				46		#N/A		#N/A		45
	Blood Culture																																0				0						0		0		0		0
	Stool Culture																																0		0		0		0		0		0		0		0		0
				0	0.5	1	1.5	2	2.5	3	3.5	4	4.5	5	5.5	6	6.5	7	7.5	Ty2/2	Ty2/4	Va	Vb
Ty21a	Temp		36.4	36.4	36.2	36.5	36.1	37	37.2	36.5	36.1	36.4	36.4	36.2	36.7	37.2	37	36.4	36.5	37	36.8	37.2	36.3										36.3	36.6	36.4	36.8	36.6	36.3	36.7	36.4	36.3	36.4	36.3	36.5	36.5	37.6	38.5	38.4	37.7
	HR		79																	90	80	90	69										81		70				85				81		86		0		0
	SBP		111																	123	114	124	117										122		119				139				116		123		0		0
	DBP		75																	71	78	76	72										83		72				83				69		78		0		0
	SYMPTOMS
	Headache			N/A		N/A		N/A		N/A		N/A		2		1																	2		N/A		N/A		N/A		N/A		1		3		1		1
	Generally Unwell			N/A		2		1		2		N/A		N/A		N/A																	1		N/A		N/A		N/A		N/A		1		2		3		3
	Loss of Appetite			N/A		N/A		N/A		N/A		N/A		1		N/A																	N/A		N/A		N/A		N/A		N/A		1		1		2		2
	Abdominal pain			N/A		N/A		N/A		N/A		N/A		N/A		N/A																	N/A		N/A		N/A		N/A		N/A		N/A		1		2		2
	Nausea/vomiting			N/A		N/A		N/A		1		N/A		N/A		N/A																	N/A		N/A		N/A		N/A		N/A		N/A		1		1		1
	Myalgia			N/A		2		2		2		1		N/A		N/A																	N/A		N/A		N/A		N/A		N/A		1		2		2		2
	Arthralgia			N/A		N/A		1		1		N/A		N/A		N/A																	N/A		N/A		N/A		N/A		N/A		N/A		2		2		1
	Cough			N/A		N/A		N/A		N/A		N/A		N/A		N/A																	1		1		1		N/A		1		1		1		1		N/A
	Diarrhoea			N/A		N/A		N/A		N/A		N/A		N/A		N/A																	N/A		N/A		N/A		N/A		N/A		N/A		N/A		N/A		N/A
	Constipation			N/A		N/A		1		N/A		N/A		2		1																	N/A		N/A		N/A		N/A		N/A		N/A		N/A		1		3
	Rash															N																													Y	Small dots, light brown on my cheeks
	LABORATORY																																-7				#N/A		#N/A				-2		-1		0		1
	HAEMOGLOBIN																																13.5				#N/A		#N/A				0.5		0		-0.1		0.3
	WHITE CELLS																																6.58				#N/A		#N/A				8.54		8.84		8.8		9.53
	PLATELETS																																295				#N/A		#N/A				250		223		225		203
	NEUTROPHILS																																2.167				#N/A		#N/A				3.1737		#N/A		#N/A		3.7485
	LYMPHOCYTES																																1.2608				#N/A		#N/A				0.7152		#N/A		#N/A		0.3528
	EOSINOPHILS																																0.1182				#N/A		#N/A				0.0894		#N/A		#N/A		0
	E.S.R																																#N/A				#N/A		#N/A				6		7		14		NaN
	SODIUM																																143				#N/A		#N/A				143		144		139		141
	POTASSIUM																																3.7				#N/A		#N/A				3.5		3.6		3.6		3.5
	UREA																																2.6				#N/A		#N/A				3.4		3		3.8		3.1
	CRP																																2.3				#N/A		#N/A				0.9		#N/A		17.2		64.9
	CREATININE																																69				#N/A		#N/A				71		70		81		82
	BILIRUBIN																																8				#N/A		#N/A				9		8		7		10
	AMYLASE																																90				#N/A		#N/A				82		#N/A		69		57
	ALT																																11				#N/A		#N/A				22		22		17		16
	ALK.PHOSPHATASE																																123				#N/A		#N/A				137		142		159		135
	ALBUMIN																																45				#N/A		#N/A				46		47		53		47
	Blood Culture																																0				0						1		1		1		0
	Stool Culture																																0		0		0		1		0		1		1		0		0
				0	0.5	1	1.5	2	2.5	3	3.5	4	4.5	5	5.5	6	6.5	7	7.5	Ty2/2	Ty2/4	Va	Vb
M01ZH09	Temp		35.9	35.9	37	36.5	36.6	36.3	36.5	36.7	36.8	36.2	36.7	36.9	37.2	36.8	36.6	36	36.5	0	34	36.6	36.2										35.5	36	36.3	36.5	36.3	36.5	35.5	36.4	36.5	37.2	36.1	36.2	36.1	36.6	36.3	37	37.1
	HR		77																	0	0	63	91										86		90				96				94		89		81		98
	SBP		116																	0	0	123	125										108		119				128				146		125		118		127
	DBP		78																	0	0	75	68										74		78				76				73		85		75		85
	SYMPTOMS
	Headache			1		N/A		N/A		N/A		N/A		2		N/A																	1		N/A		N/A		1		1		1		N/A		1		2
	Generally Unwell			N/A		N/A		N/A		N/A		N/A		N/A		N/A																	N/A		N/A		N/A		N/A		N/A		N/A		N/A		2		1
	Loss of Appetite			N/A		N/A		N/A		N/A		N/A		N/A		N/A																	N/A		N/A		N/A		N/A		N/A		N/A		N/A		N/A		1
	Abdominal pain			N/A		N/A		N/A		N/A		N/A		N/A		N/A																	N/A		N/A		N/A		N/A		N/A		N/A		N/A		N/A		N/A
	Nausea/vomiting			N/A		N/A		N/A		N/A		N/A		N/A		N/A																	N/A		N/A		N/A		N/A		N/A		N/A		N/A		N/A		N/A
	Myalgia			N/A		N/A		N/A		N/A		N/A		N/A		N/A																	2		N/A		N/A		N/A		N/A		N/A		N/A		1		1
	Arthralgia			N/A		N/A		N/A		N/A		N/A		2		2																	N/A		N/A		N/A		N/A		N/A		N/A		N/A		1		1
	Cough			N/A		N/A		N/A		N/A		N/A		N/A		N/A																	N/A		N/A		N/A		N/A		N/A		N/A		N/A		N/A		1
	Diarrhoea			N/A		N/A		N/A		N/A		N/A		N/A		N/A																	N/A		N/A		N/A		N/A		N/A		N/A		N/A		N/A		N/A
	Constipation			N/A		N/A		N/A		N/A		N/A		2		N/A																	N/A		N/A		N/A		N/A		N/A		N/A		N/A		N/A		N/A
	Rash															N																													N	0
	LABORATORY																																-9				#N/A		#N/A				-4		#N/A		#N/A		-1
	HAEMOGLOBIN																																14.2				#N/A		#N/A				0		#N/A		#N/A		0.9
	WHITE CELLS																																5.77				#N/A		#N/A				5.31		#N/A		#N/A		5.24
	PLATELETS																																263				#N/A		#N/A				229		#N/A		#N/A		213
	NEUTROPHILS																																2.0488				#N/A		#N/A				2.5926		#N/A		#N/A		2.9988
	LYMPHOCYTES																																1.4184				#N/A		#N/A				1.4304		#N/A		#N/A		0.7938
	EOSINOPHILS																																0.0788				#N/A		#N/A				0.1341		#N/A		#N/A		0
	E.S.R																																2				#N/A		#N/A				NaN		#N/A		#N/A		NaN
	SODIUM																																#N/A				#N/A		#N/A				140		#N/A		#N/A		139
	POTASSIUM																																#N/A				#N/A		#N/A				3.7		#N/A		#N/A		3.3
	UREA																																#N/A				#N/A		#N/A				4.1		#N/A		#N/A		3.5
	CRP																																1.9				#N/A		#N/A				1.2		#N/A		#N/A		14.5
	CREATININE																																#N/A				#N/A		#N/A				74		#N/A		#N/A		75
	BILIRUBIN																																8				#N/A		#N/A				9		#N/A		#N/A		13
	AMYLASE																																48				#N/A		#N/A				41		#N/A		#N/A		34
	ALT																																17				#N/A		#N/A				16		#N/A		#N/A		13
	ALK.PHOSPHATASE																																126				#N/A		#N/A				129		#N/A		#N/A		160
	ALBUMIN																																47				#N/A		#N/A				46		#N/A		#N/A		45
	Blood Culture																																0				0						0		0		0		0
	Stool Culture																																1		0		1		0		0		0		0		0		0
				0	0.5	1	1.5	2	2.5	3	3.5	4	4.5	5	5.5	6	6.5	7	7.5	Ty2/2	Ty2/4	Va	Vb
Ty21a	Temp		36.6	36.6	36.6	36.5	35.9	36.2	36.8	36.6	36.7	36.4	36.5	36.6	35.7	35.9	36.7	36	36.1	36.5	36.4	35.6	36.5										36.2	36.5	36.3	36.4	36.1	36.6	36.4	36.2	36.5	36.3	36.3	35.9	36.7	36.3	36.3	35.7	36.5
	HR		67																	66	67	63	59										64		73				75				59		63		63		63
	SBP		127																	120	124	123	127										121		135				141				107		121		117		123
	DBP		83																	77	82	85	82										80		94				90				78		73		71		78
	SYMPTOMS
	Headache			N/A		N/A		N/A		N/A		N/A		N/A		N/A																	N/A		N/A		N/A		N/A		N/A		N/A		0		N/A		N/A
	Generally Unwell			N/A		N/A		N/A		N/A		N/A		N/A		N/A																	N/A		N/A		N/A		1		N/A		N/A		0		N/A		1
	Loss of Appetite			N/A		N/A		N/A		N/A		N/A		N/A		N/A																	N/A		N/A		N/A		N/A		N/A		0		0		N/A		N/A
	Abdominal pain			N/A		N/A		N/A		N/A		N/A		N/A		N/A																	N/A		N/A		N/A		N/A		N/A		N/A		0		N/A		1
	Nausea/vomiting			N/A		N/A		N/A		N/A		N/A		N/A		N/A																	N/A		N/A		N/A		N/A		1		N/A		0		N/A		N/A
	Myalgia			N/A		N/A		N/A		N/A		N/A		N/A		N/A																	N/A		N/A		N/A		N/A		N/A		N/A		0		N/A		N/A
	Arthralgia			N/A		N/A		N/A		N/A		N/A		N/A		N/A																	N/A		N/A		N/A		N/A		N/A		N/A		0		N/A		N/A
	Cough			N/A		N/A		N/A		N/A		N/A		N/A		N/A																	N/A		N/A		N/A		N/A		N/A		N/A		0		N/A		N/A
	Diarrhoea			N/A		N/A		N/A		N/A		N/A		N/A		N/A																	N/A		N/A		N/A		N/A		N/A		N/A		0		N/A		N/A
	Constipation			N/A		N/A		N/A		N/A		N/A		N/A		N/A																	N/A		N/A		N/A		N/A		N/A		N/A		0		N/A		N/A
	Rash															N																													0	0
	LABORATORY																																-10				#N/A		#N/A				-5		#N/A		-3		-2
	HAEMOGLOBIN																																13.3				#N/A		#N/A				-0.6		#N/A		#VALUE!		1.1
	WHITE CELLS																																4.26				#N/A		#N/A				6.08		#N/A		#N/A		6.28
	PLATELETS																																257				#N/A		#N/A				287		#N/A		#N/A		231
	NEUTROPHILS																																2.0094				#N/A		#N/A				2.5479		#N/A		#N/A		2.8665
	LYMPHOCYTES																																1.6154				#N/A		#N/A				1.6092		#N/A		#N/A		1.1907
	EOSINOPHILS																																0.0788				#N/A		#N/A				0.0447		#N/A		#N/A		0.0441
	E.S.R																																2				#N/A		#N/A				2		#N/A		NaN		NaN
	SODIUM																																147				#N/A		#N/A				145		#N/A		142		145
	POTASSIUM																																2.7				#N/A		#N/A				2.7		#N/A		3.1		3.3
	UREA																																5.2				#N/A		#N/A				5		#N/A		4.1		4.2
	CRP																																NaN				#N/A		#N/A				NaN		#N/A		0.6		2
	CREATININE																																61				#N/A		#N/A				69		#N/A		60		60
	BILIRUBIN																																12				#N/A		#N/A				14		#N/A		11		8
	AMYLASE																																83				#N/A		#N/A				84		#N/A		89		87
	ALT																																25				#N/A		#N/A				21		#N/A		17		19
	ALK.PHOSPHATASE																																101				#N/A		#N/A				111		#N/A		114		111
	ALBUMIN																																46				#N/A		#N/A				51		#N/A		48		47
	Blood Culture																																0				0						0		0		1		0
	Stool Culture																																0		0		0		0		0		0		0		0		0
				0	0.5	1	1.5	2	2.5	3	3.5	4	4.5	5	5.5	6	6.5	7	7.5	Ty2/2	Ty2/4	Va	Vb
M01ZH09	Temp		36.9	36.9	36.9	36.9	36.8	36.8	36.9	36.8	36.6	36.7	36.7	36.7	36.8	36.3	36.5	36.6	36.6	0	34	36.3	36.8										35.9	36.2	36.4	36.5	36.6	36.6	36.6	36.5	36.5	36.5	36.6	36.5	36.3	36.7	36.6	36.7	36.4
	HR		89																	0	0	84	78										91		0				58				65		60		71		79
	SBP		126																	0	0	119	130										145		0				106				126		126		126		128
	DBP		78																	0	0	65	74										76		0				87				70		69		68		72
	SYMPTOMS
	Headache			1		N/A		N/A		N/A		N/A		N/A		N/A																	N/A		N/A		N/A		N/A		N/A		N/A		N/A		N/A		N/A
	Generally Unwell			N/A		N/A		N/A		N/A		N/A		N/A		N/A																	N/A		1		1		1		1		1		1		1		N/A
	Loss of Appetite			N/A		N/A		N/A		N/A		N/A		N/A		N/A																	N/A		N/A		N/A		N/A		N/A		N/A		N/A		N/A		N/A
	Abdominal pain			N/A		N/A		N/A		N/A		N/A		N/A		N/A																	N/A		N/A		N/A		N/A		N/A		N/A		N/A		N/A		N/A
	Nausea/vomiting			N/A		N/A		N/A		N/A		N/A		N/A		N/A																	N/A		N/A		N/A		N/A		1		N/A		N/A		N/A		N/A
	Myalgia			N/A		N/A		N/A		N/A		N/A		N/A		N/A																	N/A		N/A		N/A		N/A		N/A		N/A		N/A		N/A		N/A
	Arthralgia			N/A		N/A		N/A		N/A		N/A		N/A		N/A																	N/A		1		1		1		N/A		1		N/A		N/A		N/A
	Cough			N/A		N/A		N/A		N/A		N/A		N/A		N/A																	1		1		2		2		2		2		2		2		2
	Diarrhoea			N/A		N/A		N/A		N/A		N/A		N/A		N/A																	N/A		N/A		N/A		N/A		N/A		N/A		N/A		N/A		N/A
	Constipation			N/A		N/A		N/A		N/A		N/A		N/A		N/A																	N/A		N/A		N/A		N/A		N/A		N/A		N/A		N/A		N/A
	Rash															N																													N	0
	LABORATORY																																-17				#N/A		#N/A				-12		#N/A		#N/A		-9
	HAEMOGLOBIN																																14.9				#N/A		#N/A				0.3		#N/A		#N/A		0
	WHITE CELLS																																11.02				#N/A		#N/A				7.1		#N/A		#N/A		8.02
	PLATELETS																																309				#N/A		#N/A				354		#N/A		#N/A		335
	NEUTROPHILS																																2.9156				#N/A		#N/A				3.1737		#N/A		#N/A		3.3075
	LYMPHOCYTES																																0.7092				#N/A		#N/A				0.9834		#N/A		#N/A		0.7497
	EOSINOPHILS																																0.0394				#N/A		#N/A				0.0447		#N/A		#N/A		0
	E.S.R																																NaN				#N/A		#N/A				2		#N/A		#N/A		2
	SODIUM																																142				#N/A		#N/A				144		#N/A		#N/A		145
	POTASSIUM																																3.5				#N/A		#N/A				3.9		#N/A		#N/A		3.8
	UREA																																4.7				#N/A		#N/A				4.1		#N/A		#N/A		5.9
	CRP																																3.8				#N/A		#N/A				9.4		#N/A		#N/A		1.9
	CREATININE																																69				#N/A		#N/A				66		#N/A		#N/A		67
	BILIRUBIN																																26				#N/A		#N/A				#N/A		#N/A		#N/A		8
	AMYLASE																																33				#N/A		#N/A				41		#N/A		#N/A		46
	ALT																																18				#N/A		#N/A				#N/A		#N/A		#N/A		12
	ALK.PHOSPHATASE																																93				#N/A		#N/A				#N/A		#N/A		#N/A		131
	ALBUMIN																																48				#N/A		#N/A				#N/A		#N/A		#N/A		48
	Blood Culture																																0				0						0		0		0		0
	Stool Culture																																0		1		0		1		0		1		0		0		0
				0	0.5	1	1.5	2	2.5	3	3.5	4	4.5	5	5.5	6	6.5	7	7.5	Ty2/2	Ty2/4	Va	Vb
Placebo	Temp		36.8	36.8	36.5	36.1	36.7	36.1	36.7	36	36.7	36.4	36.8	36.3	36.4	36.7	36.7	36.2	36.2	0	34	36.2	36.1										36.4	36.3	36.4	37.1	36.2	36.1	36	36.2	36	36.7	36.1	36.9	36.2	36.4	35.8	36.2	36.5
	HR		81																	0	0	72	76										85		85				71				90		90		86		104
	SBP		132																	0	0	136	122										134		130				140				137		125		124		137
	DBP		91																	0	0	84	83										90		82				84				87		90		85		89
	SYMPTOMS
	Headache			N/A		N/A		N/A		N/A		N/A		N/A		N/A																	N/A		N/A		N/A		N/A		N/A		N/A		N/A		N/A		N/A
	Generally Unwell			N/A		N/A		N/A		N/A		N/A		N/A		N/A																	N/A		N/A		N/A		N/A		N/A		N/A		N/A		N/A		N/A
	Loss of Appetite			N/A		N/A		N/A		N/A		N/A		N/A		N/A																	N/A		N/A		N/A		N/A		N/A		N/A		N/A		N/A		N/A
	Abdominal pain			N/A		N/A		N/A		N/A		N/A		N/A		N/A																	N/A		N/A		N/A		N/A		N/A		N/A		N/A		N/A		N/A
	Nausea/vomiting			N/A		N/A		N/A		N/A		N/A		N/A		N/A																	N/A		N/A		N/A		N/A		N/A		N/A		N/A		N/A		N/A
	Myalgia			N/A		N/A		N/A		N/A		N/A		N/A		N/A																	N/A		N/A		N/A		N/A		N/A		N/A		N/A		N/A		N/A
	Arthralgia			N/A		N/A		N/A		N/A		N/A		N/A		N/A																	N/A		N/A		N/A		N/A		N/A		N/A		N/A		N/A		N/A
	Cough			N/A		N/A		N/A		N/A		N/A		N/A		N/A																	N/A		N/A		N/A		N/A		N/A		N/A		N/A		N/A		N/A
	Diarrhoea			N/A		N/A		N/A		N/A		N/A		N/A		N/A																	N/A		N/A		N/A		N/A		N/A		N/A		N/A		N/A		N/A
	Constipation			N/A		N/A		N/A		N/A		N/A		N/A		N/A																	N/A		N/A		N/A		N/A		N/A		N/A		N/A		N/A		N/A
	Rash															N																													N	0
	LABORATORY																																0				#N/A		#N/A				0		#N/A		#N/A		0
	HAEMOGLOBIN																																13.9				#N/A		#N/A				-0.6		#N/A		#N/A		0.1
	WHITE CELLS																																5.78				#N/A		#N/A				5.4		#N/A		#N/A		3.65
	PLATELETS																																273				#N/A		#N/A				246		#N/A		#N/A		267
	NEUTROPHILS																																2.364				#N/A		#N/A				2.7714		#N/A		#N/A		2.4696
	LYMPHOCYTES																																1.1032				#N/A		#N/A				1.1175		#N/A		#N/A		1.4553
	EOSINOPHILS																																0.0394				#N/A		#N/A				0.0447		#N/A		#N/A		0.0441
	E.S.R																																2				#N/A		#N/A				2		#N/A		#N/A		2
	SODIUM																																139				#N/A		#N/A				142		#N/A		#N/A		140
	POTASSIUM																																3.8				#N/A		#N/A				3.9		#N/A		#N/A		3.9
	UREA																																2.7				#N/A		#N/A				4.3		#N/A		#N/A		2.3
	CRP																																3.4				#N/A		#N/A				NaN		#N/A		#N/A		NaN
	CREATININE																																70				#N/A		#N/A				67		#N/A		#N/A		70
	BILIRUBIN																																11				#N/A		#N/A				8		#N/A		#N/A		10
	AMYLASE																																45				#N/A		#N/A				64		#N/A		#N/A		54
	ALT																																17				#N/A		#N/A				23		#N/A		#N/A		24
	ALK.PHOSPHATASE																																108				#N/A		#N/A				105		#N/A		#N/A		99
	ALBUMIN																																43				#N/A		#N/A				47		#N/A		#N/A		44
	Blood Culture																																0				0						0		0		0		0
	Stool Culture																																0		1		0		0		0		0		0		0		0
				0	0.5	1	1.5	2	2.5	3	3.5	4	4.5	5	5.5	6	6.5	7	7.5	Ty2/2	Ty2/4	Va	Vb
M01ZH09	Temp		36.2	36.2	36.8	36.2	36.1	36.2	36.3	36.2	36.3	36.6	36.5	36.5	36.6	36.7	36.4	35.8	36.3	0	34	35.8	36.3										36.3	36.6	36.4	36.4	35.9	36.6	35.5	36.8	36.5	36.8	36.9	36.7	36.1	36.1	35.9	36.1	36.4
	HR		88																	0	0	63	85										84		85				92				78		90		80		82
	SBP		121																	0	0	113	120										118		114				107				112		100		118		114
	DBP		70																	0	0	64	73										74		72				76				76		71		74		74
	SYMPTOMS
	Headache			N/A		N/A		N/A		N/A		N/A		N/A		N/A																	N/A		N/A		1		N/A		N/A		N/A		N/A		N/A		N/A
	Generally Unwell			1		N/A		N/A		N/A		N/A		N/A		N/A																	N/A		N/A		N/A		N/A		1		N/A		N/A		N/A		N/A
	Loss of Appetite			N/A		N/A		N/A		N/A		N/A		N/A		N/A																	N/A		N/A		N/A		N/A		N/A		N/A		N/A		N/A		N/A
	Abdominal pain			N/A		N/A		N/A		N/A		N/A		N/A		N/A																	1		1		1		N/A		N/A		N/A		N/A		N/A		N/A
	Nausea/vomiting			N/A		N/A		N/A		N/A		N/A		N/A		N/A																	N/A		N/A		N/A		N/A		N/A		N/A		N/A		N/A		N/A
	Myalgia			N/A		N/A		N/A		N/A		N/A		N/A		N/A																	N/A		N/A		N/A		N/A		N/A		N/A		N/A		N/A		N/A
	Arthralgia			N/A		N/A		N/A		N/A		N/A		N/A		N/A																	N/A		N/A		N/A		N/A		N/A		N/A		N/A		N/A		N/A
	Cough			N/A		N/A		N/A		N/A		N/A		N/A		N/A																	N/A		N/A		N/A		N/A		1		N/A		N/A		N/A		N/A
	Diarrhoea			N/A		N/A		N/A		N/A		N/A		N/A		N/A																	N/A		N/A		N/A		N/A		N/A		N/A		N/A		N/A		N/A
	Constipation			N/A		1		N/A		1		N/A		1		N/A																	N/A		N/A		N/A		N/A		N/A		N/A		N/A		N/A		N/A
	Rash															N																													N	0
	LABORATORY																																-14				#N/A		#N/A				-9		#N/A		#N/A		-6
	HAEMOGLOBIN																																14.2				#N/A		#N/A				-0.1		#N/A		#N/A		0.2
	WHITE CELLS																																4.8				#N/A		#N/A				4.08		#N/A		#N/A		6.36
	PLATELETS																																168				#N/A		#N/A				145		#N/A		#N/A		176
	NEUTROPHILS																																2.0488				#N/A		#N/A				2.3691		#N/A		#N/A		2.4255
	LYMPHOCYTES																																1.379				#N/A		#N/A				1.5198		#N/A		#N/A		1.3671
	EOSINOPHILS																																0.0788				#N/A		#N/A				0.1341		#N/A		#N/A		0.0882
	E.S.R																																NaN				#N/A		#N/A				2		#N/A		#N/A		NaN
	SODIUM																																140				#N/A		#N/A				140		#N/A		#N/A		139
	POTASSIUM																																3.4				#N/A		#N/A				4.1		#N/A		#N/A		4.1
	UREA																																4.3				#N/A		#N/A				5		#N/A		#N/A		4
	CRP																																NaN				#N/A		#N/A				NaN		#N/A		#N/A		NaN
	CREATININE																																83				#N/A		#N/A				90		#N/A		#N/A		88
	BILIRUBIN																																14				#N/A		#N/A				9		#N/A		#N/A		10
	AMYLASE																																85				#N/A		#N/A				95		#N/A		#N/A		94
	ALT																																27				#N/A		#N/A				25		#N/A		#N/A		24
	ALK.PHOSPHATASE																																156				#N/A		#N/A				149		#N/A		#N/A		148
	ALBUMIN																																49				#N/A		#N/A				50		#N/A		#N/A		48
	Blood Culture																																0				0						0		0		0		0
	Stool Culture																																0		0		0		0		0		0		0		0		0
				0	0.5	1	1.5	2	2.5	3	3.5	4	4.5	5	5.5	6	6.5	7	7.5	Ty2/2	Ty2/4	Va	Vb
Placebo	Temp		36.6	36.6	36.5	36.5	36.9	36.3	36.5	37	36.8	36.6	36.6	36.2	37	36.7	36.4	36	36.7	0	34	36.1	36.8										36.5	36.7	35.7	36.4	36	36.7	36.3	36.5	35.7	36.7	36.2	35.7	35.7	37	37.5	38.2	37.5
	HR		60																	0	0	59	82										79		66				67				68		88		102		93
	SBP		131																	0	0	122	135										130		116				134				129		115		138		141
	DBP		84																	0	0	66	86										82		65				73				78		73		67		82
	SYMPTOMS
	Headache			1		1		N/A		N/A		N/A		N/A		N/A																	N/A		N/A		N/A		N/A		N/A		N/A		2		2		3
	Generally Unwell			N/A		N/A		N/A		N/A		N/A		N/A		N/A																	1		N/A		N/A		N/A		N/A		N/A		1		2		3
	Loss of Appetite			N/A		N/A		N/A		N/A		N/A		N/A		N/A																	N/A		N/A		N/A		N/A		N/A		N/A		N/A		N/A		2
	Abdominal pain			N/A		N/A		N/A		N/A		N/A		N/A		N/A																	N/A		N/A		N/A		N/A		N/A		N/A		N/A		N/A		1
	Nausea/vomiting			N/A		N/A		N/A		N/A		N/A		N/A		N/A																	1		N/A		N/A		N/A		N/A		N/A		N/A		1		1
	Myalgia			N/A		N/A		N/A		N/A		N/A		N/A		N/A																	N/A		N/A		N/A		N/A		N/A		N/A		1		1		2
	Arthralgia			N/A		N/A		N/A		N/A		N/A		N/A		N/A																	N/A		N/A		N/A		N/A		N/A		N/A		N/A		N/A		N/A
	Cough			N/A		N/A		N/A		N/A		N/A		N/A		N/A																	N/A		N/A		N/A		N/A		N/A		N/A		N/A		N/A		N/A
	Diarrhoea			N/A		N/A		N/A		N/A		N/A		N/A		N/A																	N/A		N/A		N/A		N/A		N/A		N/A		N/A		N/A		N/A
	Constipation			N/A		N/A		N/A		N/A		N/A		N/A		N/A																	N/A		N/A		N/A		N/A		N/A		N/A		N/A		N/A		N/A
	Rash															N																													N	0
	LABORATORY																																-8				#N/A		#N/A				-3		#N/A		#N/A		0
	HAEMOGLOBIN																																15.5				#N/A		#N/A				0.2		#N/A		#N/A		0.6
	WHITE CELLS																																8.27				#N/A		#N/A				6.27		#N/A		#N/A		5.73
	PLATELETS																																351				#N/A		#N/A				321		#N/A		#N/A		218
	NEUTROPHILS																																2.0488				#N/A		#N/A				2.5479		#N/A		#N/A		2.6019
	LYMPHOCYTES																																1.4578				#N/A		#N/A				1.4304		#N/A		#N/A		1.1025
	EOSINOPHILS																																0.0788				#N/A		#N/A				0.0447		#N/A		#N/A		0
	E.S.R																																2				#N/A		#N/A				2		#N/A		#N/A		28
	SODIUM																																140				#N/A		#N/A				143		#N/A		#N/A		139
	POTASSIUM																																3.5				#N/A		#N/A				4.3		#N/A		#N/A		3.3
	UREA																																5.9				#N/A		#N/A				5.5		#N/A		#N/A		5.1
	CRP																																1.3				#N/A		#N/A				NaN		#N/A		#N/A		33
	CREATININE																																#N/A				#N/A		#N/A				#N/A		#N/A		#N/A		85
	BILIRUBIN																																15				#N/A		#N/A				9		#N/A		#N/A		12
	AMYLASE																																59				#N/A		#N/A				64		#N/A		#N/A		63
	ALT																																33				#N/A		#N/A				21		#N/A		#N/A		17
	ALK.PHOSPHATASE																																142				#N/A		#N/A				130		#N/A		#N/A		136
	ALBUMIN																																48				#N/A		#N/A				48		#N/A		#N/A		48
	Blood Culture																																0				0						0		0		1		2
	Stool Culture																																0		0		0		1		0		1		1		1		1
				0	0.5	1	1.5	2	2.5	3	3.5	4	4.5	5	5.5	6	6.5	7	7.5	Ty2/2	Ty2/4	Va	Vb
M01ZH09	Temp		36.2	0	0	0	0	0	0	0	0	0	0	0	0	0	0	0	0	0	34	36.4	37										36.9	36.6	36.8	36.7	36.8	36.6	36.7	36.3	36.4	36.8	36.3	36.2	36.8	36.4	36.2	37.4	38.6
	HR		75																	0	0	66	87										92		86				80				92		79		97		0
	SBP		139																	0	0	140	110										169		125				136				135		137		163		0
	DBP		77																	0	0	81	74										101		86				90				82		81		99		0
	SYMPTOMS
	Headache			0		0		0		0		0		0		0																	2		N/A		N/A		N/A		N/A		N/A		N/A		3		3
	Generally Unwell			0		0		0		0		0		0		0																	N/A		N/A		N/A		N/A		N/A		N/A		N/A		2		3
	Loss of Appetite			0		0		0		0		0		0		0																	N/A		N/A		N/A		N/A		N/A		N/A		N/A		2		3
	Abdominal pain			0		0		0		0		0		0		0																	N/A		N/A		N/A		N/A		N/A		N/A		N/A		2		3
	Nausea/vomiting			0		0		0		0		0		0		0																	N/A		N/A		N/A		N/A		N/A		N/A		N/A		N/A		3
	Myalgia			0		0		0		0		0		0		0																	N/A		N/A		N/A		N/A		N/A		N/A		N/A		3		3
	Arthralgia			0		0		0		0		0		0		0																	N/A		N/A		N/A		N/A		N/A		N/A		N/A		3		3
	Cough			0		0		0		0		0		0		0																	N/A		N/A		N/A		N/A		N/A		N/A		N/A		1		3
	Diarrhoea			0		0		0		0		0		0		0																	N/A		N/A		N/A		N/A		N/A		N/A		N/A		N/A		N/A
	Constipation			0		0		0		0		0		0		0																	N/A		N/A		N/A		N/A		N/A		N/A		N/A		N/A		3
	Rash															0																													N	0
	LABORATORY																																-8				#N/A		#N/A				-3		#N/A		#N/A		0
	HAEMOGLOBIN																																15				#N/A		#N/A				1.8		#N/A		#N/A		1.2
	WHITE CELLS																																6.98				#N/A		#N/A				8.1		#N/A		#N/A		6.2
	PLATELETS																																302				#N/A		#N/A				300		#N/A		#N/A		152
	NEUTROPHILS																																2.0094				#N/A		#N/A				3.2184		#N/A		#N/A		3.3957
	LYMPHOCYTES																																1.379				#N/A		#N/A				0.8046		#N/A		#N/A		0.5733
	EOSINOPHILS																																0.0394				#N/A		#N/A				0.0447		#N/A		#N/A		0
	E.S.R																																2				#N/A		#N/A				2		#N/A		#N/A		2
	SODIUM																																142				#N/A		#N/A				137		#N/A		#N/A		134
	POTASSIUM																																3.7				#N/A		#N/A				3.3		#N/A		#N/A		3.6
	UREA																																2.6				#N/A		#N/A				4.4		#N/A		#N/A		3
	CRP																																NaN				#N/A		#N/A				NaN		#N/A		#N/A		23.1
	CREATININE																																68				#N/A		#N/A				#N/A		#N/A		#N/A		74
	BILIRUBIN																																8				#N/A		#N/A				7		#N/A		#N/A		8
	AMYLASE																																32				#N/A		#N/A				24		#N/A		#N/A		20
	ALT																																31				#N/A		#N/A				33		#N/A		#N/A		30
	ALK.PHOSPHATASE																																177				#N/A		#N/A				143		#N/A		#N/A		174
	ALBUMIN																																50				#N/A		#N/A				46		#N/A		#N/A		52
	Blood Culture																																0				0						0		0		1		1
	Stool Culture																																0		0		0		1		0		0		0		0		0
				0	0.5	1	1.5	2	2.5	3	3.5	4	4.5	5	5.5	6	6.5	7	7.5	Ty2/2	Ty2/4	Va	Vb
Ty21a	Temp		36.3	36.3	35.7	35.9	36.1	35.9	36.1	36.3	36.2	35.8	36.9	35.1	36.1	36.3	37	36.1	35.7	34	35.8	36.5	35.5										35.3	36.8	36.3	36.1	36.3	36.9	35.6	36.1	36	36.7	35.3	37.1	36.1	36.6	35.8	36.2	36.2
	HR		68																	100	91	80	91										63		84				79				98		88		75		79
	SBP		119																	124	112	130	123										125		122				126				128		123		118		123
	DBP		65																	71	97	75	71										77		75				86				72		63		70		67
	SYMPTOMS
	Headache			N/A		N/A		1		2		1		N/A		N/A																	1		1		N/A		N/A		N/A		N/A		N/A		1		N/A
	Generally Unwell			1		N/A		1		1		1		1		1																	N/A		N/A		N/A		N/A		N/A		N/A		N/A		N/A		1
	Loss of Appetite			N/A		N/A		N/A		1		N/A		1		1																	N/A		N/A		N/A		N/A		N/A		N/A		N/A		1		N/A
	Abdominal pain			N/A		N/A		N/A		N/A		N/A		N/A		N/A																	N/A		N/A		N/A		N/A		N/A		N/A		N/A		N/A		N/A
	Nausea/vomiting			N/A		N/A		N/A		N/A		N/A		1		N/A																	N/A		N/A		N/A		N/A		N/A		N/A		N/A		N/A		N/A
	Myalgia			N/A		N/A		2		2		1		1		1																	N/A		N/A		N/A		N/A		N/A		N/A		N/A		N/A		N/A
	Arthralgia			1		N/A		1		N/A		N/A		N/A		N/A																	1		N/A		N/A		N/A		N/A		N/A		N/A		N/A		N/A
	Cough			1		1		N/A		N/A		N/A		N/A		1																	N/A		N/A		2		2		2		2		2		2		1
	Diarrhoea			N/A		1		N/A		N/A		N/A		N/A		N/A																	N/A		N/A		N/A		N/A		N/A		N/A		N/A		N/A		N/A
	Constipation			N/A		N/A		N/A		N/A		1		N/A		N/A																	N/A		N/A		N/A		N/A		N/A		N/A		N/A		N/A		N/A
	Rash															N																													N	0
	LABORATORY																																0				#N/A		#N/A				0		#N/A		#N/A		0
	HAEMOGLOBIN																																15.9				#N/A		#N/A				0.2		#N/A		#N/A		1.1
	WHITE CELLS																																6.7				#N/A		#N/A				12		#N/A		#N/A		7.4
	PLATELETS																																243				#N/A		#N/A				239		#N/A		#N/A		240
	NEUTROPHILS																																1.97				#N/A		#N/A				2.8161		#N/A		#N/A		2.2491
	LYMPHOCYTES																																1.4578				#N/A		#N/A				1.0281		#N/A		#N/A		1.4553
	EOSINOPHILS																																0.1576				#N/A		#N/A				0.1341		#N/A		#N/A		0.1764
	E.S.R																																2				#N/A		#N/A				NaN		#N/A		#N/A		5
	SODIUM																																138				#N/A		#N/A				138		#N/A		#N/A		144
	POTASSIUM																																4.3				#N/A		#N/A				4		#N/A		#N/A		4.7
	UREA																																5.2				#N/A		#N/A				3.8		#N/A		#N/A		3.3
	CRP																																0.7				#N/A		#N/A				5.6		#N/A		#N/A		12.9
	CREATININE																																84				#N/A		#N/A				93		#N/A		#N/A		97
	BILIRUBIN																																13				#N/A		#N/A				9		#N/A		#N/A		13
	AMYLASE																																115				#N/A		#N/A				111		#N/A		#N/A		90
	ALT																																23				#N/A		#N/A				36		#N/A		#N/A		28
	ALK.PHOSPHATASE																																146				#N/A		#N/A				162		#N/A		#N/A		165
	ALBUMIN																																44				#N/A		#N/A				47		#N/A		#N/A		43
	Blood Culture																																0				0						0		0		0		0
	Stool Culture																																0		0		0		0		0		0		0		0		0
				0	0.5	1	1.5	2	2.5	3	3.5	4	4.5	5	5.5	6	6.5	7	7.5	Ty2/2	Ty2/4	Va	Vb
Placebo	Temp		36.9	0	0	0	0	0	0	0	0	0	0	0	0	0	0	0	0	0	34	36.8	36.5										0	0	0	0	0	0	0	0	0	0	0	0	0	0	0	0	0
	HR		74																	0	0	79	75										73		82				77				85		0		0		0
	SBP		116																	0	0	131	99										117		135				128				127		0		0		0
	DBP		74																	0	0	64	67										73		80				90				75		0		0		0
	SYMPTOMS
	Headache			0		0		0		0		0		0		0																	0		0		0		0		0		0		0		0		0
	Generally Unwell			0		0		0		0		0		0		0																	0		0		0		0		0		0		0		0		0
	Loss of Appetite			0		0		0		0		0		0		0																	0		0		0		0		0		0		0		0		0
	Abdominal pain			0		0		0		0		0		0		0																	0		0		0		0		0		0		0		0		0
	Nausea/vomiting			0		0		0		0		0		0		0																	0		0		0		0		0		0		0		0		0
	Myalgia			0		0		0		0		0		0		0																	0		0		0		0		0		0		0		0		0
	Arthralgia			0		0		0		0		0		0		0																	0		0		0		0		0		0		0		0		0
	Cough			0		0		0		0		0		0		0																	0		0		0		0		0		0		0		0		0
	Diarrhoea			0		0		0		0		0		0		0																	0		0		0		0		0		0		0		0		0
	Constipation			0		0		0		0		0		0		0																	0		0		0		0		0		0		0		0		0
	Rash															0																													0	0
	LABORATORY																																-6				#N/A		#N/A				-1		0		1		2
	HAEMOGLOBIN																																16.7				#N/A		#N/A				1.5		0.6		-0.3		2
	WHITE CELLS																																6.14				#N/A		#N/A				7.3		7.01		4.98		4.67
	PLATELETS																																194				#N/A		#N/A				162		163		38		125
	NEUTROPHILS																																1.7336				#N/A		#N/A				2.9949		#N/A		#N/A		2.6901
	LYMPHOCYTES																																1.7336				#N/A		#N/A				0.8046		#N/A		#N/A		1.1025
	EOSINOPHILS																																0.1182				#N/A		#N/A				0.0894		#N/A		#N/A		0
	E.S.R																																6				#N/A		#N/A				2		17		NaN		21
	SODIUM																																145				#N/A		#N/A				139		139		141		140
	POTASSIUM																																4.1				#N/A		#N/A				4.1		3.6		3.8		3.5
	UREA																																4.9				#N/A		#N/A				3.2		2.9		3.1		2.7
	CRP																																2.6				#N/A		#N/A				4.2		36.3		71.4		84.1
	CREATININE																																#N/A				#N/A		#N/A				97		100		100		88
	BILIRUBIN																																8				#N/A		#N/A				7		10		8		7
	AMYLASE																																112				#N/A		#N/A				72		49		46		39
	ALT																																38				#N/A		#N/A				34		30		41		57
	ALK.PHOSPHATASE																																200				#N/A		#N/A				205		205		187		182
	ALBUMIN																																51				#N/A		#N/A				49		54		53		#N/A
	Blood Culture																																0				0						1		1		0		0
	Stool Culture																																0		1		0		0		0		1		1		0		0
				0	0.5	1	1.5	2	2.5	3	3.5	4	4.5	5	5.5	6	6.5	7	7.5	Ty2/2	Ty2/4	Va	Vb
Ty21a	Temp		36.3	36.3	36.5	35.7	35.3	35.8	35.8	36.2	35.9	35.5	35.9	36.4	36.7	36.2	36.6	35.7	35.9	35.8	35.8	35.6	36.1										36.2	35.9	36.6	36.2	36.4	36.1	36.4	35.8	36.2	35.8	36	35.7	36.1	36	35.9	35.7	35.8
	HR		86																	75	81	77	84										88		78				72				86		77		72		69
	SBP		119																	126	126	126	117										115		113				141				126		129		126		122
	DBP		72																	78	84	93	73										72		75				86				82		91		70		67
	SYMPTOMS
	Headache			1		N/A		N/A		N/A		N/A		N/A		N/A																	N/A		N/A		N/A		N/A		N/A		N/A		N/A		N/A		N/A
	Generally Unwell			1		N/A		N/A		N/A		N/A		N/A		N/A																	N/A		N/A		N/A		N/A		N/A		N/A		N/A		N/A		N/A
	Loss of Appetite			N/A		N/A		N/A		N/A		N/A		N/A		N/A																	N/A		N/A		N/A		N/A		N/A		N/A		N/A		N/A		N/A
	Abdominal pain			N/A		N/A		N/A		N/A		N/A		N/A		N/A																	N/A		N/A		N/A		N/A		N/A		N/A		N/A		N/A		N/A
	Nausea/vomiting			N/A		N/A		N/A		N/A		N/A		N/A		N/A																	N/A		N/A		N/A		N/A		N/A		N/A		N/A		N/A		N/A
	Myalgia			N/A		N/A		N/A		N/A		N/A		N/A		N/A																	N/A		N/A		N/A		N/A		N/A		N/A		N/A		N/A		N/A
	Arthralgia			N/A		N/A		N/A		N/A		N/A		N/A		N/A																	N/A		N/A		N/A		N/A		N/A		N/A		N/A		N/A		N/A
	Cough			N/A		N/A		N/A		N/A		N/A		N/A		N/A																	N/A		N/A		N/A		N/A		N/A		N/A		N/A		N/A		N/A
	Diarrhoea			N/A		N/A		N/A		N/A		N/A		N/A		N/A																	N/A		N/A		N/A		N/A		N/A		N/A		N/A		N/A		N/A
	Constipation			N/A		N/A		N/A		1		1		2		1																	N/A		1		N/A		N/A		N/A		N/A		N/A		N/A		N/A
	Rash															N																													N	0
	LABORATORY																																0				#N/A		#N/A				0		#N/A		#N/A		0
	HAEMOGLOBIN																																15.3				#N/A		#N/A				-0.3		#N/A		#N/A		0.1
	WHITE CELLS																																6.36				#N/A		#N/A				4.72		#N/A		#N/A		5.19
	PLATELETS																																154				#N/A		#N/A				157		#N/A		#N/A		162
	NEUTROPHILS																																2.0882				#N/A		#N/A				2.1456		#N/A		#N/A		2.4696
	LYMPHOCYTES																																1.2214				#N/A		#N/A				1.788		#N/A		#N/A		1.4112
	EOSINOPHILS																																0.1182				#N/A		#N/A				0.0894		#N/A		#N/A		0.0441
	E.S.R																																2				#N/A		#N/A				2		#N/A		#N/A		NaN
	SODIUM																																144				#N/A		#N/A				143		#N/A		#N/A		141
	POTASSIUM																																3.8				#N/A		#N/A				3.7		#N/A		#N/A		3.9
	UREA																																5.9				#N/A		#N/A				5.8		#N/A		#N/A		5.2
	CRP																																NaN				#N/A		#N/A				NaN		#N/A		#N/A		NaN
	CREATININE																																83				#N/A		#N/A				86		#N/A		#N/A		81
	BILIRUBIN																																14				#N/A		#N/A				17		#N/A		#N/A		19
	AMYLASE																																81				#N/A		#N/A				71		#N/A		#N/A		#N/A
	ALT																																26				#N/A		#N/A				31		#N/A		#N/A		28
	ALK.PHOSPHATASE																																180				#N/A		#N/A				201		#N/A		#N/A		194
	ALBUMIN																																47				#N/A		#N/A				51		#N/A		#N/A		50
	Blood Culture																																0				0						0		0		0		0
	Stool Culture																																0		0		0		0		0		0		0		0		0
				0	0.5	1	1.5	2	2.5	3	3.5	4	4.5	5	5.5	6	6.5	7	7.5	Ty2/2	Ty2/4	Va	Vb
Placebo	Temp		35.6	35.6	36.7	36.2	37	36.4	36.5	36.6	36.9	0	0	0	0	0	0	36.4	0	0	34	36.4	36.5										36.3	36.8	36.1	36.2	36.5	36.7	36.3	36.6	36.3	37.3	36.4	36	36.6	36.9	36.1	36.6	36.1
	HR		71																	0	0	79	64										65		72				87				68		80		67		82
	SBP		139																	0	0	131	142										146		131				149				125		138		141		136
	DBP		81																	0	0	78	74										79		76				83				76		90		76		73
	SYMPTOMS
	Headache			N/A		N/A		N/A		N/A		N/A		N/A		N/A																	1		1		N/A		N/A		N/A		1		N/A		N/A		N/A
	Generally Unwell			N/A		N/A		N/A		N/A		N/A		N/A		N/A																	N/A		1		N/A		N/A		N/A		N/A		N/A		N/A		N/A
	Loss of Appetite			N/A		N/A		N/A		N/A		N/A		N/A		N/A																	N/A		N/A		N/A		1		1		1		1		N/A		1
	Abdominal pain			N/A		N/A		N/A		N/A		N/A		N/A		N/A																	1		N/A		N/A		N/A		N/A		N/A		N/A		N/A		N/A
	Nausea/vomiting			N/A		N/A		N/A		N/A		N/A		N/A		N/A																	N/A		N/A		N/A		N/A		N/A		N/A		N/A		N/A		N/A
	Myalgia			N/A		N/A		N/A		N/A		N/A		N/A		N/A																	N/A		N/A		N/A		N/A		N/A		N/A		N/A		N/A		N/A
	Arthralgia			N/A		N/A		N/A		N/A		N/A		N/A		N/A																	N/A		N/A		N/A		N/A		N/A		N/A		N/A		N/A		N/A
	Cough			N/A		N/A		N/A		N/A		N/A		N/A		N/A																	N/A		N/A		N/A		1		N/A		N/A		N/A		N/A		N/A
	Diarrhoea			N/A		N/A		N/A		N/A		N/A		N/A		N/A																	N/A		N/A		N/A		N/A		N/A		N/A		N/A		N/A		N/A
	Constipation			N/A		N/A		N/A		N/A		N/A		N/A		N/A																	N/A		N/A		N/A		N/A		N/A		N/A		N/A		N/A		N/A
	Rash															N																													N	0
	LABORATORY																																0				#N/A		#N/A				0		#N/A		#N/A		0
	HAEMOGLOBIN																																13.8				#N/A		#N/A				-1.9		#N/A		#N/A		-0.6
	WHITE CELLS																																6.14				#N/A		#N/A				7.66		#N/A		#N/A		5.93
	PLATELETS																																221				#N/A		#N/A				258		#N/A		#N/A		219
	NEUTROPHILS																																2.0882				#N/A		#N/A				2.1456		#N/A		#N/A		#N/A
	LYMPHOCYTES																																1.379				#N/A		#N/A				1.788		#N/A		#N/A		#N/A
	EOSINOPHILS																																0.1182				#N/A		#N/A				0.1341		#N/A		#N/A		#N/A
	E.S.R																																NaN				#N/A		#N/A				2		#N/A		#N/A		2
	SODIUM																																142				#N/A		#N/A				140		#N/A		#N/A		144
	POTASSIUM																																3.9				#N/A		#N/A				4		#N/A		#N/A		4
	UREA																																7.1				#N/A		#N/A				5.3		#N/A		#N/A		6
	CRP																																3.3				#N/A		#N/A				NaN		#N/A		#N/A		0.8
	CREATININE																																83				#N/A		#N/A				99		#N/A		#N/A		102
	BILIRUBIN																																9				#N/A		#N/A				24		#N/A		#N/A		11
	AMYLASE																																66				#N/A		#N/A				#N/A		#N/A		#N/A		56
	ALT																																19				#N/A		#N/A				28		#N/A		#N/A		19
	ALK.PHOSPHATASE																																133				#N/A		#N/A				159		#N/A		#N/A		143
	ALBUMIN																																46				#N/A		#N/A				50		#N/A		#N/A		46
	Blood Culture																																0				0						0		0		0		0
	Stool Culture																																0		0		0		0		0		0		0		0		0
				0	0.5	1	1.5	2	2.5	3	3.5	4	4.5	5	5.5	6	6.5	7	7.5	Ty2/2	Ty2/4	Va	Vb
M01ZH09	Temp		36.3	36.3	36.5	36	36.3	36.7	36.8	36.4	36.7	35.9	36.7	36	36.3	36.4	36.7	36.2	0	0	34	36.2	36.2										36	36.2	35.9	36	36.2	36.3	35.9	36.2	36.3	36.3	35.9	36.2	36	36.7	36.3	36.7	36.7
	HR		93																	0	0	84	84										90		81				87				82		86		114		91
	SBP		136																	0	0	103	132										129		138				130				118		126		120		134
	DBP		78																	0	0	69	85										83		83				84				92		81		68		83
	SYMPTOMS
	Headache			N/A		N/A		N/A		N/A		N/A		N/A		N/A																	N/A		N/A		N/A		N/A		N/A		N/A		N/A		1		2
	Generally Unwell			N/A		N/A		N/A		N/A		N/A		N/A		N/A																	N/A		N/A		N/A		N/A		N/A		N/A		N/A		N/A		N/A
	Loss of Appetite			N/A		N/A		N/A		N/A		N/A		N/A		N/A																	N/A		N/A		N/A		N/A		N/A		N/A		N/A		N/A		N/A
	Abdominal pain			N/A		N/A		N/A		N/A		N/A		N/A		N/A																	N/A		N/A		N/A		N/A		N/A		N/A		N/A		N/A		N/A
	Nausea/vomiting			N/A		N/A		N/A		N/A		N/A		N/A		N/A																	N/A		N/A		N/A		N/A		N/A		N/A		N/A		N/A		N/A
	Myalgia			N/A		N/A		N/A		N/A		N/A		N/A		N/A																	N/A		N/A		N/A		N/A		N/A		N/A		N/A		N/A		2
	Arthralgia			N/A		N/A		N/A		N/A		N/A		N/A		N/A																	N/A		N/A		N/A		N/A		N/A		N/A		N/A		N/A		N/A
	Cough			N/A		N/A		N/A		N/A		N/A		N/A		N/A																	N/A		N/A		N/A		N/A		N/A		N/A		N/A		1		1
	Diarrhoea			N/A		N/A		N/A		N/A		N/A		N/A		N/A																	N/A		N/A		N/A		N/A		N/A		N/A		N/A		N/A		N/A
	Constipation			N/A		N/A		N/A		N/A		N/A		N/A		N/A																	N/A		N/A		N/A		N/A		N/A		N/A		N/A		N/A		N/A
	Rash															N																													N	0
	LABORATORY																																-9				#N/A		#N/A				-4		#N/A		#N/A		-1
	HAEMOGLOBIN																																16.1				#N/A		#N/A				0.6		#N/A		#N/A		0.8
	WHITE CELLS																																6.24				#N/A		#N/A				6.28		#N/A		#N/A		8.52
	PLATELETS																																228				#N/A		#N/A				248		#N/A		#N/A		232
	NEUTROPHILS																																2.0488				#N/A		#N/A				2.235		#N/A		#N/A		2.8224
	LYMPHOCYTES																																1.3002				#N/A		#N/A				1.6986		#N/A		#N/A		0.9261
	EOSINOPHILS																																0.1182				#N/A		#N/A				0.1341		#N/A		#N/A		0.0441
	E.S.R																																NaN				#N/A		#N/A				2		#N/A		#N/A		2
	SODIUM																																138				#N/A		#N/A				142		#N/A		#N/A		141
	POTASSIUM																																3.7				#N/A		#N/A				3.7		#N/A		#N/A		4.9
	UREA																																3.5				#N/A		#N/A				3.6		#N/A		#N/A		4
	CRP																																NaN				#N/A		#N/A				0.6		#N/A		#N/A		31.6
	CREATININE																																#N/A				#N/A		#N/A				86		#N/A		#N/A		90
	BILIRUBIN																																33				#N/A		#N/A				26		#N/A		#N/A		31
	AMYLASE																																54				#N/A		#N/A				60		#N/A		#N/A		#N/A
	ALT																																20				#N/A		#N/A				17		#N/A		#N/A		16
	ALK.PHOSPHATASE																																166				#N/A		#N/A				152		#N/A		#N/A		157
	ALBUMIN																																50				#N/A		#N/A				50		#N/A		#N/A		52
	Blood Culture																																0				0						0		0		0		2
	Stool Culture																																0		2		0		0		0		0		2		0		0
				0	0.5	1	1.5	2	2.5	3	3.5	4	4.5	5	5.5	6	6.5	7	7.5	Ty2/2	Ty2/4	Va	Vb
Ty21a	Temp		36.2	36.2	36.3	36.3	36.3	36.4	36.4	35.9	36.8	36.3	36.5	36.2	36.6	36.5	36.7	36.2	36.9	36.4	35.9	36.1	36.3										35.4	36.7	36.4	36.7	36.2	36.5	36.3	36.3	36.4	37.4	37.9	39.1	38	40	39.8	36.9	37.6
	HR		64																	58	59	69	61										55		58				68				82		0		0		0
	SBP		154																	137	151	145	144										140		159				161				138		0		0		0
	DBP		90																	80	87	92	87										80		80				90				80		0		0		0
	SYMPTOMS
	Headache			1		1		1		N/A		1		N/A		1																	1		2		1		2		2		3		3		2		1
	Generally Unwell			N/A		N/A		N/A		N/A		N/A		N/A		N/A																	1		1		1		1		2		3		3		3		1
	Loss of Appetite			N/A		N/A		N/A		N/A		N/A		N/A		N/A																	N/A		N/A		N/A		N/A		2		2		2		3		1
	Abdominal pain			N/A		N/A		N/A		N/A		N/A		N/A		N/A																	1		N/A		N/A		N/A		N/A		N/A		N/A		N/A		N/A
	Nausea/vomiting			N/A		N/A		N/A		N/A		N/A		N/A		N/A																	N/A		N/A		N/A		N/A		N/A		1		1		1		1
	Myalgia			N/A		N/A		N/A		N/A		N/A		N/A		N/A																	N/A		N/A		N/A		N/A		1		3		3		3		2
	Arthralgia			N/A		N/A		N/A		N/A		N/A		N/A		N/A																	N/A		N/A		N/A		N/A		1		3		3		3		2
	Cough			N/A		N/A		N/A		N/A		N/A		N/A		N/A																	N/A		N/A		N/A		N/A		N/A		N/A		N/A		N/A		N/A
	Diarrhoea			N/A		N/A		N/A		N/A		N/A		N/A		N/A																	N/A		N/A		N/A		N/A		N/A		N/A		N/A		N/A		N/A
	Constipation			N/A		N/A		N/A		N/A		N/A		N/A		N/A																	N/A		N/A		N/A		N/A		N/A		N/A		N/A		N/A		N/A
	Rash															N																													N	0
	LABORATORY																																-5				#N/A		#N/A				0		#N/A		2		3
	HAEMOGLOBIN																																14				#N/A		#N/A				0.4		#N/A		-0.1		0
	WHITE CELLS																																5.65				#N/A		#N/A				7.8		#N/A		10.04		4.37
	PLATELETS																																255				#N/A		#N/A				215		#N/A		176		170
	NEUTROPHILS																																2.561				#N/A		#N/A				3.576		#N/A		#N/A		3.4839
	LYMPHOCYTES																																1.1032				#N/A		#N/A				0.5364		#N/A		#N/A		0.5292
	EOSINOPHILS																																0.0394				#N/A		#N/A				0		#N/A		#N/A		0
	E.S.R																																NaN				#N/A		#N/A				6		#N/A		NaN		NaN
	SODIUM																																144				#N/A		#N/A				137		#N/A		133		136
	POTASSIUM																																3.4				#N/A		#N/A				3.7		#N/A		3.7		3.4
	UREA																																7.1				#N/A		#N/A				3.8		#N/A		3.9		4
	CRP																																NaN				#N/A		#N/A				32.8		#N/A		NaN		NaN
	CREATININE																																90				#N/A		#N/A				101		#N/A		98		89
	BILIRUBIN																																11				#N/A		#N/A				8		#N/A		9		7
	AMYLASE																																84				#N/A		#N/A				85		#N/A		67		95
	ALT																																24				#N/A		#N/A				19		#N/A		21		19
	ALK.PHOSPHATASE																																261				#N/A		#N/A				262		#N/A		212		216
	ALBUMIN																																45				#N/A		#N/A				45		#N/A		43		42
	Blood Culture																																0				0						2		1		0		0
	Stool Culture																																0		0		1		0		1		0		0		0		0
				0	0.5	1	1.5	2	2.5	3	3.5	4	4.5	5	5.5	6	6.5	7	7.5	Ty2/2	Ty2/4	Va	Vb
M01ZH09	Temp		36.3	36.3	36.6	36.6	36.5	36.6	36.4	36.7	36.5	36.3	36.4	36.6	36.4	36.6	36.6	36.4	0	0	34	36.4	35.3										0	0	0	0	0	0	0	0	0	0	0	0	0	0	0	0	0
	HR		80																	0	0	67	60										61		65				77				69		67		79		0
	SBP		154																	0	0	126	122										132		115				130				127		119		123		0
	DBP		104																	0	0	71	64										75		69				84				69		72		67		0
	SYMPTOMS
	Headache			N/A		N/A		N/A		N/A		N/A		N/A		N/A																	0		0		0		0		0		0		0		N/A		0
	Generally Unwell			N/A		N/A		N/A		N/A		N/A		N/A		N/A																	0		0		0		0		0		0		0		0		0
	Loss of Appetite			N/A		N/A		N/A		N/A		N/A		N/A		N/A																	0		0		0		0		0		0		0		0		0
	Abdominal pain			N/A		N/A		N/A		N/A		N/A		N/A		N/A																	0		0		0		0		0		0		0		0		0
	Nausea/vomiting			N/A		N/A		N/A		N/A		N/A		N/A		N/A																	0		0		0		0		0		0		0		0		0
	Myalgia			N/A		N/A		N/A		N/A		N/A		N/A		N/A																	0		0		0		0		0		0		0		0		0
	Arthralgia			N/A		N/A		N/A		N/A		N/A		N/A		N/A																	0		0		0		0		0		0		0		0		0
	Cough			N/A		N/A		N/A		N/A		N/A		N/A		N/A																	0		0		0		0		0		0		0		0		0
	Diarrhoea			N/A		N/A		N/A		N/A		N/A		N/A		N/A																	0		0		0		0		0		0		0		0		0
	Constipation			N/A		N/A		N/A		N/A		N/A		N/A		N/A																	0		0		0		0		0		0		0		0		0
	Rash															N																													0	0
	LABORATORY																																-12				#N/A		#N/A				-7		#N/A		#N/A		#N/A
	HAEMOGLOBIN																																14.9				#N/A		#N/A				1.1		#N/A		#N/A		#N/A
	WHITE CELLS																																7.01				#N/A		#N/A				5.88		#N/A		#N/A		#N/A
	PLATELETS																																186				#N/A		#N/A				201		#N/A		#N/A		#N/A
	NEUTROPHILS																																2.4428				#N/A		#N/A				3.3525		#N/A		#N/A		#N/A
	LYMPHOCYTES																																1.182				#N/A		#N/A				0.5364		#N/A		#N/A		#N/A
	EOSINOPHILS																																0.0788				#N/A		#N/A				0.0894		#N/A		#N/A		#N/A
	E.S.R																																2				#N/A		#N/A				8		#N/A		#N/A		#N/A
	SODIUM																																141				#N/A		#N/A				144		#N/A		#N/A		#N/A
	POTASSIUM																																3.3				#N/A		#N/A				3.8		#N/A		#N/A		#N/A
	UREA																																3.3				#N/A		#N/A				3.8		#N/A		#N/A		#N/A
	CRP																																NaN				#N/A		#N/A				0.6		#N/A		#N/A		#N/A
	CREATININE																																65				#N/A		#N/A				73		#N/A		#N/A		#N/A
	BILIRUBIN																																12				#N/A		#N/A				11		#N/A		#N/A		#N/A
	AMYLASE																																79				#N/A		#N/A				74		#N/A		#N/A		#N/A
	ALT																																22				#N/A		#N/A				22		#N/A		#N/A		#N/A
	ALK.PHOSPHATASE																																134				#N/A		#N/A				144		#N/A		#N/A		#N/A
	ALBUMIN																																47				#N/A		#N/A				49		#N/A		#N/A		#N/A
	Blood Culture																																0				0						0		0		0		0
	Stool Culture																																0		1		0		0		0		0		0		0		0
				0	0.5	1	1.5	2	2.5	3	3.5	4	4.5	5	5.5	6	6.5	7	7.5	Ty2/2	Ty2/4	Va	Vb
M01ZH09	Temp		35.7	35.7	36.4	36	36	36.4	36.4	36	35.9	36.1	36.1	36.7	36.2	36.2	36	36.1	36	0	34	36.1	36.3										36	36.1	36.4	36.1	36.6	36.5	36.3	36.3	35.8	35.5	36.3	36	36.2	36.2	36.2	35.8	36.6
	HR		60																	0	0	77	77										77		82				72				82		77		77		83
	SBP		145																	0	0	128	130										125		110				132				121		138		136		108
	DBP		85																	0	0	82	85										80		69				79				83		93		82		75
	SYMPTOMS
	Headache			N/A		N/A		N/A		N/A		N/A		N/A		N/A																	N/A		N/A		N/A		N/A		N/A		N/A		N/A		N/A		N/A
	Generally Unwell			N/A		N/A		N/A		N/A		N/A		N/A		N/A																	N/A		N/A		1		N/A		N/A		N/A		N/A		N/A		N/A
	Loss of Appetite			N/A		N/A		N/A		N/A		N/A		N/A		N/A																	N/A		N/A		N/A		N/A		N/A		N/A		N/A		N/A		N/A
	Abdominal pain			N/A		N/A		N/A		N/A		N/A		N/A		N/A																	N/A		N/A		1		N/A		N/A		N/A		N/A		N/A		N/A
	Nausea/vomiting			N/A		N/A		N/A		N/A		N/A		N/A		N/A																	N/A		N/A		N/A		N/A		N/A		N/A		N/A		N/A		N/A
	Myalgia			N/A		N/A		N/A		N/A		N/A		N/A		N/A																	N/A		N/A		N/A		N/A		N/A		N/A		N/A		N/A		N/A
	Arthralgia			N/A		N/A		N/A		N/A		N/A		N/A		N/A																	N/A		N/A		N/A		N/A		N/A		N/A		N/A		N/A		N/A
	Cough			N/A		N/A		N/A		N/A		N/A		N/A		N/A																	N/A		N/A		N/A		N/A		N/A		N/A		N/A		N/A		N/A
	Diarrhoea			N/A		N/A		N/A		N/A		N/A		N/A		N/A																	N/A		N/A		N/A		N/A		N/A		N/A		N/A		N/A		N/A
	Constipation			N/A		N/A		N/A		N/A		N/A		N/A		N/A																	N/A		N/A		N/A		N/A		N/A		N/A		N/A		N/A		N/A
	Rash															N																													N	0
	LABORATORY																																0				#N/A		#N/A				#N/A		0		#N/A		0
	HAEMOGLOBIN																																NaN				#VALUE!		#VALUE!				#VALUE!		#VALUE!		#VALUE!		#VALUE!
	WHITE CELLS																																#N/A				#N/A		#N/A				#N/A		4.86		#N/A		4.05
	PLATELETS																																#N/A				#N/A		#N/A				#N/A		231		#N/A		238
	NEUTROPHILS																																#N/A				#N/A		#N/A				#N/A		#N/A		#N/A		2.4696
	LYMPHOCYTES																																#N/A				#N/A		#N/A				#N/A		#N/A		#N/A		1.4553
	EOSINOPHILS																																#N/A				#N/A		#N/A				#N/A		#N/A		#N/A		0.1323
	E.S.R																																NaN				#N/A		#N/A				#N/A		2		#N/A		NaN
	SODIUM																																139				#N/A		#N/A				#N/A		143		#N/A		141
	POTASSIUM																																3.7				#N/A		#N/A				#N/A		3.9		#N/A		3.7
	UREA																																3.4				#N/A		#N/A				#N/A		4.8		#N/A		4.4
	CRP																																NaN				#N/A		#N/A				#N/A		NaN		#N/A		NaN
	CREATININE																																#N/A				#N/A		#N/A				#N/A		66		#N/A		66
	BILIRUBIN																																9				#N/A		#N/A				#N/A		7		#N/A		11
	AMYLASE																																56				#N/A		#N/A				#N/A		58		#N/A		#N/A
	ALT																																16				#N/A		#N/A				#N/A		18		#N/A		19
	ALK.PHOSPHATASE																																184				#N/A		#N/A				#N/A		178		#N/A		181
	ALBUMIN																																42				#N/A		#N/A				#N/A		41		#N/A		42
	Blood Culture																																0				0						0		0		0		0
	Stool Culture																																0		0		0		0		0		0		0		0		0
				0	0.5	1	1.5	2	2.5	3	3.5	4	4.5	5	5.5	6	6.5	7	7.5	Ty2/2	Ty2/4	Va	Vb
Placebo	Temp		35.6	35.6	35.9	36.4	35.7	36	35.9	36.1	37	36.3	36.4	36.2	36.7	35.9	36.6	35.9	36.2	0	34	35.9	35.9										35.8	35.9	35.5	36	35.8	35.3	36.2	35.9	35.8	36.1	36.4	36.3	36.8	0	37.5	38.7	38.1
	HR		72																	0	0	73	75										82		74				101				75		88		91		0
	SBP		128																	0	0	110	108										123		121				146				131		113		114		0
	DBP		69																	0	0	72	56										75		63				89				81		72		93		0
	SYMPTOMS
	Headache			N/A		1		N/A		N/A		N/A		N/A		N/A																	N/A		N/A		N/A		N/A		N/A		N/A		2		2		2
	Generally Unwell			N/A		N/A		N/A		N/A		N/A		N/A		N/A																	N/A		N/A		N/A		N/A		N/A		N/A		2		2		2
	Loss of Appetite			N/A		N/A		N/A		N/A		N/A		N/A		N/A																	N/A		N/A		N/A		N/A		N/A		N/A		N/A		2		2
	Abdominal pain			N/A		N/A		N/A		N/A		N/A		N/A		N/A																	N/A		N/A		N/A		N/A		N/A		N/A		N/A		1		2
	Nausea/vomiting			N/A		N/A		N/A		N/A		N/A		N/A		N/A																	N/A		N/A		N/A		N/A		N/A		N/A		N/A		N/A		2
	Myalgia			N/A		N/A		N/A		N/A		N/A		N/A		N/A																	N/A		N/A		N/A		N/A		N/A		1		3		2		2
	Arthralgia			N/A		N/A		N/A		N/A		N/A		N/A		N/A																	N/A		N/A		N/A		N/A		N/A		N/A		N/A		1		1
	Cough			N/A		N/A		N/A		N/A		N/A		N/A		N/A																	N/A		N/A		N/A		N/A		N/A		N/A		1		1		1
	Diarrhoea			N/A		N/A		N/A		N/A		N/A		N/A		N/A																	N/A		N/A		N/A		N/A		N/A		N/A		N/A		N/A		N/A
	Constipation			N/A		N/A		N/A		N/A		N/A		N/A		N/A																	N/A		N/A		N/A		N/A		N/A		N/A		N/A		1		3
	Rash															N																													N	0
	LABORATORY																																-8				#N/A		#N/A				-3		#N/A		#N/A		0
	HAEMOGLOBIN																																14.4				#N/A		#N/A				0.5		#N/A		#N/A		0.5
	WHITE CELLS																																9.28				#N/A		#N/A				9.06		#N/A		#N/A		9.63
	PLATELETS																																262				#N/A		#N/A				266		#N/A		#N/A		192
	NEUTROPHILS																																2.3246				#N/A		#N/A				2.4585		#N/A		#N/A		3.528
	LYMPHOCYTES																																1.0638				#N/A		#N/A				0.9834		#N/A		#N/A		0.5292
	EOSINOPHILS																																0.2364				#N/A		#N/A				0.4917		#N/A		#N/A		0
	E.S.R																																2				#N/A		#N/A				NaN		#N/A		#N/A		NaN
	SODIUM																																141				#N/A		#N/A				137		#N/A		#N/A		131
	POTASSIUM																																3.5				#N/A		#N/A				4.2		#N/A		#N/A		3.7
	UREA																																4.8				#N/A		#N/A				3.6		#N/A		#N/A		3.4
	CRP																																NaN				#N/A		#N/A				NaN		#N/A		#N/A		120.4
	CREATININE																																82				#N/A		#N/A				74		#N/A		#N/A		96
	BILIRUBIN																																6				#N/A		#N/A				6		#N/A		#N/A		7
	AMYLASE																																89				#N/A		#N/A				#N/A		#N/A		#N/A		45
	ALT																																17				#N/A		#N/A				20		#N/A		#N/A		11
	ALK.PHOSPHATASE																																183				#N/A		#N/A				192		#N/A		#N/A		152
	ALBUMIN																																49				#N/A		#N/A				47		#N/A		#N/A		46
	Blood Culture																																0				0						0		0		1		1
	Stool Culture																																0		1		1		0		0		1		1		1		0
				0	0.5	1	1.5	2	2.5	3	3.5	4	4.5	5	5.5	6	6.5	7	7.5	Ty2/2	Ty2/4	Va	Vb
Ty21a	Temp		36.2	36.2	35.3	35.8	35.4	36.3	35.1	35.4	35.5	35.7	35.4	35.3	35	35.5	35.9	36	35.7	36.3	35.7	36.2	35.8										35.8	35.6	36	36.2	36.2	36.3	36.2	36	35.9	36.6	35.6	36.3	36.2	36.5	37	36.4	35.7
	HR		81																	72	80	88	91										62		76				49				57		70		95		70
	SBP		118																	128	126	140	128										118		116				122				134		126		129		139
	DBP		66																	70	75	81	78										70		69				75				68		77		72		75
	SYMPTOMS
	Headache			N/A		N/A		N/A		N/A		N/A		N/A		N/A																	N/A		N/A		N/A		N/A		N/A		N/A		N/A		N/A		N/A
	Generally Unwell			N/A		N/A		N/A		N/A		N/A		N/A		N/A																	N/A		N/A		N/A		N/A		N/A		N/A		N/A		N/A		N/A
	Loss of Appetite			N/A		N/A		N/A		N/A		N/A		N/A		N/A																	N/A		N/A		N/A		N/A		N/A		N/A		N/A		N/A		N/A
	Abdominal pain			N/A		N/A		N/A		N/A		N/A		N/A		N/A																	N/A		N/A		N/A		N/A		N/A		N/A		N/A		N/A		N/A
	Nausea/vomiting			N/A		N/A		N/A		N/A		N/A		N/A		N/A																	N/A		N/A		N/A		N/A		N/A		N/A		N/A		N/A		N/A
	Myalgia			N/A		N/A		N/A		N/A		N/A		N/A		N/A																	N/A		N/A		N/A		N/A		N/A		N/A		N/A		N/A		N/A
	Arthralgia			N/A		N/A		N/A		N/A		N/A		N/A		N/A																	N/A		N/A		N/A		N/A		N/A		N/A		N/A		N/A		N/A
	Cough			N/A		N/A		N/A		N/A		N/A		N/A		N/A																	N/A		N/A		N/A		N/A		N/A		N/A		N/A		N/A		N/A
	Diarrhoea			N/A		N/A		N/A		N/A		N/A		N/A		N/A																	N/A		N/A		N/A		N/A		N/A		N/A		N/A		N/A		N/A
	Constipation			N/A		N/A		N/A		N/A		N/A		N/A		N/A																	N/A		N/A		N/A		N/A		N/A		N/A		N/A		N/A		N/A
	Rash															N																													N	0
	LABORATORY																																0				#N/A		#N/A				0		#N/A		#N/A		0
	HAEMOGLOBIN																																14.2				#N/A		#N/A				0.3		#N/A		#N/A		0.8
	WHITE CELLS																																5.33				#N/A		#N/A				4.15		#N/A		#N/A		4.91
	PLATELETS																																206				#N/A		#N/A				185		#N/A		#N/A		197
	NEUTROPHILS																																1.773				#N/A		#N/A				2.1456		#N/A		#N/A		2.3814
	LYMPHOCYTES																																1.7336				#N/A		#N/A				1.6539		#N/A		#N/A		1.4112
	EOSINOPHILS																																0.1576				#N/A		#N/A				0.2235		#N/A		#N/A		0.2646
	E.S.R																																2				#N/A		#N/A				NaN		#N/A		#N/A		NaN
	SODIUM																																NaN				#N/A		#N/A				141		#N/A		#N/A		137
	POTASSIUM																																NaN				#N/A		#N/A				3.9		#N/A		#N/A		3.9
	UREA																																NaN				#N/A		#N/A				3.4		#N/A		#N/A		4.2
	CRP																																NaN				#N/A		#N/A				9		#N/A		#N/A		4
	CREATININE																																NaN				#N/A		#N/A				84		#N/A		#N/A		82
	BILIRUBIN																																NaN				#N/A		#N/A				15		#N/A		#N/A		12
	AMYLASE																																NaN				#N/A		#N/A				33		#N/A		#N/A		32
	ALT																																NaN				#N/A		#N/A				27		#N/A		#N/A		26
	ALK.PHOSPHATASE																																NaN				#N/A		#N/A				184		#N/A		#N/A		175
	ALBUMIN																																NaN				#N/A		#N/A				45		#N/A		#N/A		44
	Blood Culture																																0				0						0		0		0		0
	Stool Culture																																0		0		0		0		0		0		0		0		0
				0	0.5	1	1.5	2	2.5	3	3.5	4	4.5	5	5.5	6	6.5	7	7.5	Ty2/2	Ty2/4	Va	Vb
Ty21a	Temp		35.6	35.6	36.2	35.9	35.7	35.7	35.5	35.8	36	35.8	36	35.7	36.1	35.9	36.1	35.8	35.9	35.7	35.7	35.9	36.2										35.5	36.1	36.7	36.3	36.1	36.2	36.1	36.3	35.9	36.3	35.9	36.5	35.7	36.9	36.7	37.4	37.2
	HR		69																	66	68	61	61										61		70				70				73		67		79		71
	SBP		127																	115	123	131	116										123		122				119				123		115		108		122
	DBP		79																	71	75	88	65										72		76				71				78		74		62		67
	SYMPTOMS
	Headache			N/A		N/A		N/A		N/A		N/A		N/A		N/A																	N/A		N/A		N/A		N/A		N/A		N/A		N/A		1		2
	Generally Unwell			N/A		N/A		N/A		N/A		N/A		N/A		N/A																	N/A		N/A		N/A		N/A		N/A		N/A		N/A		1		1
	Loss of Appetite			N/A		N/A		N/A		N/A		N/A		N/A		N/A																	N/A		N/A		N/A		N/A		N/A		N/A		N/A		N/A		N/A
	Abdominal pain			N/A		N/A		N/A		N/A		N/A		N/A		N/A																	N/A		N/A		N/A		N/A		N/A		N/A		N/A		1		N/A
	Nausea/vomiting			N/A		N/A		N/A		N/A		N/A		N/A		N/A																	N/A		N/A		N/A		N/A		N/A		N/A		N/A		N/A		N/A
	Myalgia			N/A		N/A		N/A		N/A		N/A		N/A		N/A																	N/A		N/A		N/A		N/A		N/A		N/A		N/A		1		1
	Arthralgia			N/A		N/A		N/A		N/A		N/A		N/A		N/A																	N/A		N/A		N/A		N/A		N/A		N/A		N/A		N/A		N/A
	Cough			N/A		N/A		N/A		N/A		N/A		N/A		N/A																	N/A		N/A		N/A		N/A		N/A		N/A		N/A		N/A		N/A
	Diarrhoea			N/A		N/A		N/A		N/A		N/A		N/A		N/A																	N/A		N/A		N/A		N/A		N/A		N/A		N/A		N/A		N/A
	Constipation			N/A		N/A		N/A		N/A		N/A		N/A		N/A																	N/A		N/A		N/A		N/A		N/A		N/A		N/A		N/A		N/A
	Rash															N																													N	0
	LABORATORY																																-11				#N/A		#N/A				-6		#N/A		#N/A		-3
	HAEMOGLOBIN																																14				#N/A		#N/A				-0.5		#N/A		#N/A		-0.8
	WHITE CELLS																																7.26				#N/A		#N/A				5		#N/A		#N/A		4.72
	PLATELETS																																300				#N/A		#N/A				282		#N/A		#N/A		244
	NEUTROPHILS																																2.0094				#N/A		#N/A				2.1009		#N/A		#N/A		2.6019
	LYMPHOCYTES																																1.6154				#N/A		#N/A				2.0115		#N/A		#N/A		1.2348
	EOSINOPHILS																																0.0788				#N/A		#N/A				0.0447		#N/A		#N/A		0
	E.S.R																																2				#N/A		#N/A				2		#N/A		#N/A		2
	SODIUM																																141				#N/A		#N/A				141		#N/A		#N/A		141
	POTASSIUM																																3.9				#N/A		#N/A				3.9		#N/A		#N/A		4
	UREA																																7.1				#N/A		#N/A				4.7		#N/A		#N/A		5.1
	CRP																																NaN				#N/A		#N/A				NaN		#N/A		#N/A		11.7
	CREATININE																																87				#N/A		#N/A				88		#N/A		#N/A		100
	BILIRUBIN																																15				#N/A		#N/A				24		#N/A		#N/A		12
	AMYLASE																																60				#N/A		#N/A				59		#N/A		#N/A		64
	ALT																																20				#N/A		#N/A				11		#N/A		#N/A		10
	ALK.PHOSPHATASE																																280				#N/A		#N/A				272		#N/A		#N/A		273
	ALBUMIN																																48				#N/A		#N/A				49		#N/A		#N/A		54
	Blood Culture																																0				0						0		0		0		0
	Stool Culture																																0		0		1		0		0		0		0		1		2
				0	0.5	1	1.5	2	2.5	3	3.5	4	4.5	5	5.5	6	6.5	7	7.5	Ty2/2	Ty2/4	Va	Vb
Placebo	Temp		36.5	36.5	36.5	36.6	36.4	35.8	36.9	36.3	37.2	35.9	36.5	36.1	36.6	36.5	36.6	36.1	36.4	0	34	36.1	36.1										36.7	37.1	37.2	36.8	36.3	37	36.9	37.1	36.9	37.2	36.7	37.3	36.1	36.8	37.8	36.4	38
	HR		67																	0	0	67	65										69		61				65				61		64		71		0
	SBP		130																	0	0	116	139										140		127				120				139		134		122		0
	DBP		89																	0	0	69	101										100		80				69				85		78		78		0
	SYMPTOMS
	Headache			1		N/A		N/A		1		N/A		N/A		N/A																	N/A		N/A		N/A		1		N/A		1		N/A		3		3
	Generally Unwell			N/A		N/A		N/A		1		N/A		N/A		N/A																	N/A		N/A		N/A		N/A		N/A		N/A		N/A		3		3
	Loss of Appetite			2		N/A		N/A		1		1		N/A		1																	N/A		N/A		N/A		N/A		N/A		N/A		N/A		3		3
	Abdominal pain			N/A		N/A		N/A		1		N/A		N/A		N/A																	N/A		N/A		N/A		N/A		N/A		N/A		N/A		N/A		N/A
	Nausea/vomiting			N/A		N/A		N/A		1		N/A		N/A		N/A																	N/A		N/A		N/A		N/A		N/A		N/A		N/A		1		1
	Myalgia			N/A		N/A		N/A		N/A		N/A		N/A		N/A																	N/A		N/A		N/A		N/A		N/A		N/A		N/A		2		2
	Arthralgia			N/A		N/A		N/A		N/A		N/A		N/A		N/A																	N/A		N/A		N/A		N/A		N/A		N/A		N/A		2		2
	Cough			N/A		N/A		N/A		N/A		N/A		N/A		N/A																	N/A		N/A		N/A		N/A		1		N/A		N/A		N/A		N/A
	Diarrhoea			1		N/A		N/A		N/A		N/A		N/A		N/A																	N/A		N/A		N/A		N/A		N/A		N/A		N/A		N/A		N/A
	Constipation			N/A		1		N/A		N/A		N/A		N/A		N/A																	N/A		N/A		N/A		N/A		N/A		N/A		N/A		1		2
	Rash															N																													N	0
	LABORATORY																																-7				#N/A		#N/A				-2		#N/A		0		1
	HAEMOGLOBIN																																18				#N/A		#N/A				0.6		#N/A		-0.3		-0.3
	WHITE CELLS																																5.63				#N/A		#N/A				5.45		#N/A		7.02		7.43
	PLATELETS																																221				#N/A		#N/A				213		#N/A		190		150
	NEUTROPHILS																																2.167				#N/A		#N/A				2.6373		#N/A		#N/A		3.528
	LYMPHOCYTES																																1.0244				#N/A		#N/A				1.0281		#N/A		#N/A		0.5292
	EOSINOPHILS																																0.197				#N/A		#N/A				0.2235		#N/A		#N/A		0
	E.S.R																																18				#N/A		#N/A				NaN		#N/A		30		2
	SODIUM																																141				#N/A		#N/A				#N/A		#N/A		137		136
	POTASSIUM																																3.2				#N/A		#N/A				#N/A		#N/A		3.6		3.4
	UREA																																3.2				#N/A		#N/A				#N/A		#N/A		2.7		4.4
	CRP																																8.3				#N/A		#N/A				6.7		#N/A		28.4		98.1
	CREATININE																																65				#N/A		#N/A				#N/A		#N/A		82		95
	BILIRUBIN																																7				#N/A		#N/A				5		#N/A		14		12
	AMYLASE																																65				#N/A		#N/A				57		#N/A		68		51
	ALT																																36				#N/A		#N/A				28		#N/A		31		32
	ALK.PHOSPHATASE																																238				#N/A		#N/A				222		#N/A		246		230
	ALBUMIN																																46				#N/A		#N/A				44		#N/A		42		46
	Blood Culture																																0				0						0		1		2		0
	Stool Culture																																0		1		0		1		1		1		0		0		0
				0	0.5	1	1.5	2	2.5	3	3.5	4	4.5	5	5.5	6	6.5	7	7.5	Ty2/2	Ty2/4	Va	Vb
M01ZH09	Temp		36.2	36.2	35.7	36.1	36.5	36.2	35.4	36.5	35.9	36.3	35.4	36.3	35.9	36.2	35.7	36.1	35.8	0	34	36.1	36										36	35.5	36.1	35.5	35.9	35.6	35.8	35.9	35.9	35.6	35.8	35.8	35.9	35.5	36.4	35.8	36.6
	HR		64																	0	0	63	52										69		58				64				79		69		81		71
	SBP		111																	0	0	119	127										133		131				118				119		128		119		123
	DBP		76																	0	0	80	81										86		85				81				80		89		90		74
	SYMPTOMS
	Headache			N/A		N/A		N/A		N/A		N/A		N/A		N/A																	N/A		N/A		N/A		N/A		N/A		N/A		N/A		1		1
	Generally Unwell			N/A		N/A		N/A		N/A		N/A		N/A		N/A																	1		N/A		N/A		N/A		N/A		N/A		N/A		2		2
	Loss of Appetite			N/A		N/A		N/A		N/A		N/A		N/A		N/A																	N/A		N/A		N/A		N/A		N/A		N/A		N/A		N/A		N/A
	Abdominal pain			N/A		1		1		N/A		N/A		N/A		N/A																	N/A		1		N/A		1		1		1		1		N/A		1
	Nausea/vomiting			N/A		N/A		N/A		N/A		N/A		N/A		N/A																	N/A		N/A		N/A		N/A		N/A		N/A		N/A		N/A		N/A
	Myalgia			N/A		N/A		N/A		N/A		N/A		N/A		N/A																	N/A		N/A		N/A		N/A		N/A		N/A		N/A		N/A		2
	Arthralgia			N/A		N/A		N/A		N/A		N/A		N/A		1																	N/A		N/A		N/A		N/A		N/A		N/A		N/A		N/A		1
	Cough			N/A		N/A		N/A		N/A		N/A		1		1																	1		1		1		1		1		N/A		1		1		1
	Diarrhoea			N/A		N/A		N/A		N/A		N/A		N/A		N/A																	N/A		N/A		N/A		N/A		N/A		N/A		N/A		N/A		N/A
	Constipation			N/A		N/A		N/A		N/A		N/A		N/A		N/A																	N/A		N/A		N/A		N/A		N/A		N/A		N/A		N/A		N/A
	Rash															N																													N	0
	LABORATORY																																-10				#N/A		#N/A				-5		#N/A		#N/A		-2
	HAEMOGLOBIN																																14.2				#N/A		#N/A				-0.3		#N/A		#N/A		-0.3
	WHITE CELLS																																6.14				#N/A		#N/A				6.87		#N/A		#N/A		6.4
	PLATELETS																																210				#N/A		#N/A				235		#N/A		#N/A		211
	NEUTROPHILS																																2.6004				#N/A		#N/A				2.682		#N/A		#N/A		2.9988
	LYMPHOCYTES																																0.9062				#N/A		#N/A				1.2963		#N/A		#N/A		0.9702
	EOSINOPHILS																																0.197				#N/A		#N/A				0.1788		#N/A		#N/A		0.1323
	E.S.R																																5				#N/A		#N/A				6		#N/A		#N/A		2
	SODIUM																																138				#N/A		#N/A				137		#N/A		#N/A		138
	POTASSIUM																																3.7				#N/A		#N/A				4.1		#N/A		#N/A		4.1
	UREA																																5.5				#N/A		#N/A				4.6		#N/A		#N/A		4.1
	CRP																																0.5				#N/A		#N/A				1.1		#N/A		#N/A		1.3
	CREATININE																																76				#N/A		#N/A				76		#N/A		#N/A		81
	BILIRUBIN																																13				#N/A		#N/A				9		#N/A		#N/A		9
	AMYLASE																																45				#N/A		#N/A				49		#N/A		#N/A		49
	ALT																																19				#N/A		#N/A				14		#N/A		#N/A		14
	ALK.PHOSPHATASE																																150				#N/A		#N/A				161		#N/A		#N/A		160
	ALBUMIN																																44				#N/A		#N/A				44		#N/A		#N/A		43
	Blood Culture																																0				0						0		0		0		0
	Stool Culture																																0		1		0		1		0		0		0		0		0
				0	0.5	1	1.5	2	2.5	3	3.5	4	4.5	5	5.5	6	6.5	7	7.5	Ty2/2	Ty2/4	Va	Vb
Placebo	Temp		36.5	36.5	35.6	36.4	36.5	36.2	36.6	36.7	36.3	36	35.4	36.4	35	36.4	35.5	36.4	35.2	0	34	36.4	36.6										36.4	36	36.1	36.1	36.3	35.8	36.2	35.6	35.5	36.3	36.1	36.3	36.3	35.2	35.8	36.2	36.4
	HR		89																	0	0	91	82										78		91				81				104		81		94		88
	SBP		125																	0	0	123	140										124		113				125				134		117		114		115
	DBP		87																	0	0	79	81										77		76				79				73		77		73		80
	SYMPTOMS
	Headache			N/A		N/A		N/A		N/A		N/A		N/A		N/A																	N/A		N/A		N/A		N/A		N/A		N/A		N/A		N/A		N/A
	Generally Unwell			N/A		N/A		1		N/A		N/A		N/A		N/A																	N/A		N/A		N/A		N/A		N/A		N/A		N/A		1		N/A
	Loss of Appetite			N/A		N/A		N/A		N/A		N/A		N/A		N/A																	N/A		N/A		N/A		N/A		N/A		N/A		N/A		1		N/A
	Abdominal pain			N/A		N/A		1		N/A		N/A		N/A		N/A																	N/A		N/A		1		N/A		N/A		N/A		N/A		1		N/A
	Nausea/vomiting			N/A		N/A		1		N/A		N/A		N/A		N/A																	N/A		N/A		1		N/A		N/A		N/A		N/A		1		1
	Myalgia			N/A		N/A		N/A		N/A		N/A		N/A		N/A																	N/A		N/A		N/A		N/A		N/A		N/A		N/A		N/A		N/A
	Arthralgia			N/A		N/A		N/A		N/A		N/A		N/A		N/A																	N/A		N/A		N/A		N/A		N/A		N/A		N/A		N/A		N/A
	Cough			N/A		N/A		N/A		N/A		N/A		N/A		N/A																	N/A		N/A		N/A		N/A		N/A		N/A		N/A		N/A		N/A
	Diarrhoea			N/A		N/A		N/A		N/A		N/A		N/A		N/A																	N/A		N/A		N/A		N/A		N/A		N/A		N/A		N/A		N/A
	Constipation			N/A		N/A		N/A		N/A		N/A		N/A		N/A																	N/A		N/A		N/A		N/A		N/A		N/A		N/A		N/A		N/A
	Rash															N																													N	0
	LABORATORY																																0				#N/A		#N/A				0		#N/A		#N/A		0
	HAEMOGLOBIN																																12.9				#N/A		#N/A				0.2		#N/A		#N/A		-0.2
	WHITE CELLS																																4.16				#N/A		#N/A				4.23		#N/A		#N/A		5.12
	PLATELETS																																199				#N/A		#N/A				176		#N/A		#N/A		254
	NEUTROPHILS																																2.3246				#N/A		#N/A				2.7267		#N/A		#N/A		2.6901
	LYMPHOCYTES																																1.2214				#N/A		#N/A				1.4304		#N/A		#N/A		1.323
	EOSINOPHILS																																0.1576				#N/A		#N/A				0.0894		#N/A		#N/A		0.1323
	E.S.R																																NaN				#N/A		#N/A				NaN		#N/A		#N/A		2
	SODIUM																																140				#N/A		#N/A				142		#N/A		#N/A		143
	POTASSIUM																																4.2				#N/A		#N/A				4.2		#N/A		#N/A		3.7
	UREA																																5.9				#N/A		#N/A				4.4		#N/A		#N/A		5.4
	CRP																																NaN				#N/A		#N/A				NaN		#N/A		#N/A		NaN
	CREATININE																																62				#N/A		#N/A				64		#N/A		#N/A		73
	BILIRUBIN																																9				#N/A		#N/A				7		#N/A		#N/A		9
	AMYLASE																																64				#N/A		#N/A				67		#N/A		#N/A		73
	ALT																																21				#N/A		#N/A				23		#N/A		#N/A		26
	ALK.PHOSPHATASE																																128				#N/A		#N/A				130		#N/A		#N/A		132
	ALBUMIN																																44				#N/A		#N/A				45		#N/A		#N/A		49
	Blood Culture																																0				0						0		0		0		0
	Stool Culture																																0		0		0		0		0		0		0		0		0
				0	0.5	1	1.5	2	2.5	3	3.5	4	4.5	5	5.5	6	6.5	7	7.5	Ty2/2	Ty2/4	Va	Vb
Ty21a	Temp		36.1	36.1	35.9	36.1	36.5	36.3	36.2	35	36.9	35.7	35.9	36.7	36.4	36.5	37.3	35.4	36.1	36.3	35.7	36.1	36.1										35.5	36.3	35.2	37	35.8	36.6	35.5	37.3	35.2	37.1	36.2	36.8	36.1	37.1	35.7	37.1	35.5
	HR		83																	82	60	69	91										67		88				61				65		84		82		86
	SBP		120																	120	101	120	121										118		126				112				124		122		134		149
	DBP		64																	71	62	70	66										79		83				55				61		61		65		76
	SYMPTOMS
	Headache			N/A		N/A		N/A		N/A		N/A		N/A		N/A																	N/A		N/A		N/A		N/A		N/A		N/A		N/A		N/A		N/A
	Generally Unwell			N/A		N/A		N/A		N/A		N/A		N/A		N/A																	N/A		N/A		N/A		N/A		N/A		N/A		N/A		N/A		N/A
	Loss of Appetite			N/A		N/A		N/A		N/A		N/A		N/A		N/A																	N/A		N/A		N/A		N/A		N/A		N/A		N/A		N/A		N/A
	Abdominal pain			N/A		N/A		N/A		N/A		N/A		N/A		N/A																	1		N/A		N/A		N/A		N/A		N/A		N/A		N/A		N/A
	Nausea/vomiting			N/A		N/A		N/A		N/A		N/A		N/A		N/A																	N/A		N/A		N/A		N/A		N/A		N/A		N/A		N/A		N/A
	Myalgia			N/A		N/A		N/A		N/A		N/A		N/A		N/A																	N/A		N/A		N/A		N/A		N/A		N/A		N/A		N/A		N/A
	Arthralgia			N/A		N/A		N/A		N/A		N/A		N/A		N/A																	N/A		N/A		N/A		N/A		N/A		N/A		N/A		N/A		N/A
	Cough			N/A		N/A		N/A		N/A		N/A		N/A		N/A																	N/A		1		N/A		N/A		N/A		N/A		N/A		N/A		N/A
	Diarrhoea			N/A		N/A		N/A		N/A		N/A		N/A		N/A																	N/A		N/A		N/A		N/A		N/A		N/A		N/A		N/A		N/A
	Constipation			N/A		N/A		N/A		N/A		N/A		N/A		N/A																	N/A		N/A		N/A		N/A		N/A		N/A		N/A		N/A		N/A
	Rash															N																													N	0
	LABORATORY																																0				#N/A		#N/A				0		#N/A		#N/A		0
	HAEMOGLOBIN																																NaN				#VALUE!		#VALUE!				#VALUE!		#VALUE!		#VALUE!		#VALUE!
	WHITE CELLS																																#N/A				#N/A		#N/A				8.26		#N/A		#N/A		6.83
	PLATELETS																																#N/A				#N/A		#N/A				219		#N/A		#N/A		212
	NEUTROPHILS																																#N/A				#N/A		#N/A				2.6373		#N/A		#N/A		2.7342
	LYMPHOCYTES																																#N/A				#N/A		#N/A				1.2516		#N/A		#N/A		1.0143
	EOSINOPHILS																																#N/A				#N/A		#N/A				0.1341		#N/A		#N/A		0.0882
	E.S.R																																NaN				#N/A		#N/A				2		#N/A		#N/A		2
	SODIUM																																142				#N/A		#N/A				143		#N/A		#N/A		147
	POTASSIUM																																3.7				#N/A		#N/A				4.1		#N/A		#N/A		4
	UREA																																6.6				#N/A		#N/A				5.2		#N/A		#N/A		5.2
	CRP																																2.5				#N/A		#N/A				NaN		#N/A		#N/A		2.4
	CREATININE																																73				#N/A		#N/A				79		#N/A		#N/A		77
	BILIRUBIN																																7				#N/A		#N/A				8		#N/A		#N/A		4
	AMYLASE																																36				#N/A		#N/A				34		#N/A		#N/A		32
	ALT																																16				#N/A		#N/A				10		#N/A		#N/A		16
	ALK.PHOSPHATASE																																172				#N/A		#N/A				165		#N/A		#N/A		159
	ALBUMIN																																47				#N/A		#N/A				49		#N/A		#N/A		47
	Blood Culture																																0				0						0		0		0		0
	Stool Culture																																0		1		0		1		0		0		0		1		0
				0	0.5	1	1.5	2	2.5	3	3.5	4	4.5	5	5.5	6	6.5	7	7.5	Ty2/2	Ty2/4	Va	Vb
Placebo	Temp		37	37	36.6	36.8	36.7	36.9	36.7	36	36.6	36	36.7	36.9	37	36.7	36.9	36.8	36.1	0	34	36.4	36.4										36.5	36.4	36.7	36.8	36.8	36.5	36.8	36.5	36.6	36.8	36.5	36.8	37	36.3	36.5	36.9	36.8
	HR		70																	0	0	78	69										84		75				77				85		93		78		65
	SBP		142																	0	0	142	147										134		133				135				122		125		142		151
	DBP		99																	0	0	100	69										96		97				92				86		82		93		102
	SYMPTOMS
	Headache			N/A		N/A		N/A		N/A		1		N/A		N/A																	1		1		N/A		1		N/A		N/A		N/A		N/A		N/A
	Generally Unwell			N/A		N/A		N/A		N/A		1		N/A		N/A																	N/A		1		N/A		1		N/A		N/A		1		1		N/A
	Loss of Appetite			N/A		N/A		N/A		N/A		1		N/A		N/A																	N/A		N/A		1		1		N/A		1		1		1		N/A
	Abdominal pain			N/A		N/A		N/A		N/A		N/A		N/A		N/A																	N/A		N/A		N/A		1		N/A		N/A		1		N/A		N/A
	Nausea/vomiting			N/A		N/A		N/A		N/A		N/A		N/A		N/A																	N/A		N/A		N/A		N/A		N/A		N/A		N/A		N/A		N/A
	Myalgia			N/A		N/A		N/A		N/A		N/A		N/A		N/A																	N/A		N/A		N/A		N/A		N/A		N/A		N/A		N/A		N/A
	Arthralgia			N/A		N/A		N/A		N/A		N/A		N/A		N/A																	N/A		N/A		N/A		N/A		N/A		N/A		N/A		N/A		N/A
	Cough			N/A		N/A		N/A		N/A		N/A		N/A		N/A																	N/A		N/A		N/A		N/A		N/A		N/A		N/A		N/A		N/A
	Diarrhoea			N/A		N/A		N/A		N/A		N/A		N/A		N/A																	N/A		N/A		N/A		N/A		N/A		N/A		N/A		N/A		N/A
	Constipation			N/A		1		1		1		N/A		N/A		N/A																	N/A		N/A		N/A		N/A		N/A		N/A		N/A		N/A		N/A
	Rash															N																													N	0
	LABORATORY																																0				#N/A		#N/A				#N/A		#N/A		#N/A		0
	HAEMOGLOBIN																																10.7				#N/A		#N/A				#N/A		#N/A		#N/A		0.4
	WHITE CELLS																																5.32				#N/A		#N/A				#N/A		#N/A		#N/A		5.97
	PLATELETS																																395				#N/A		#N/A				#N/A		#N/A		#N/A		418
	NEUTROPHILS																																2.2852				#N/A		#N/A				#N/A		#N/A		#N/A		2.5578
	LYMPHOCYTES																																1.0638				#N/A		#N/A				#N/A		#N/A		#N/A		1.2348
	EOSINOPHILS																																0.2758				#N/A		#N/A				#N/A		#N/A		#N/A		0.1764
	E.S.R																																6				#N/A		#N/A				#N/A		#N/A		#N/A		8
	SODIUM																																143				#N/A		#N/A				#N/A		#N/A		#N/A		138
	POTASSIUM																																3.8				#N/A		#N/A				#N/A		#N/A		#N/A		3.4
	UREA																																5.3				#N/A		#N/A				#N/A		#N/A		#N/A		4
	CRP																																1.3				#N/A		#N/A				#N/A		#N/A		#N/A		1.3
	CREATININE																																52				#N/A		#N/A				#N/A		#N/A		#N/A		60
	BILIRUBIN																																4				#N/A		#N/A				#N/A		#N/A		#N/A		6
	AMYLASE																																46				#N/A		#N/A				#N/A		#N/A		#N/A		42
	ALT																																11				#N/A		#N/A				#N/A		#N/A		#N/A		13
	ALK.PHOSPHATASE																																99				#N/A		#N/A				#N/A		#N/A		#N/A		104
	ALBUMIN																																44				#N/A		#N/A				#N/A		#N/A		#N/A		48
	Blood Culture																																0				0						0		0		0		0
	Stool Culture																																0		0		0		0		0		0		0		0		0
				0	0.5	1	1.5	2	2.5	3	3.5	4	4.5	5	5.5	6	6.5	7	7.5	Ty2/2	Ty2/4	Va	Vb
M01ZH09	Temp		36.4	36.4	36.1	35.8	35.8	35.8	36.1	35.7	36.3	36.6	36.6	36.3	36.6	36.3	36.4	36.6	0	0	34	36.6	36.4										36	36.6	36.4	36.4	36.5	36.2	36.6	36.4	36.1	36.3	36	36.7	36.3	37.6	37.4	37.4	36.8
	HR		67																	0	0	75	81										63		68				71				73		75		74		67
	SBP		159																	0	0	149	163										147		147				144				140		150		133		133
	DBP		93																	0	0	92	93										90		92				94				90		87		83		81
	SYMPTOMS
	Headache			N/A		N/A		N/A		N/A		N/A		N/A		N/A																	N/A		N/A		N/A		N/A		N/A		N/A		N/A		N/A		N/A
	Generally Unwell			N/A		N/A		N/A		N/A		N/A		N/A		N/A																	N/A		N/A		N/A		N/A		N/A		N/A		N/A		N/A		N/A
	Loss of Appetite			N/A		N/A		N/A		N/A		N/A		N/A		N/A																	N/A		N/A		N/A		N/A		N/A		N/A		N/A		N/A		N/A
	Abdominal pain			N/A		N/A		N/A		N/A		N/A		N/A		N/A																	N/A		N/A		N/A		N/A		N/A		N/A		N/A		N/A		N/A
	Nausea/vomiting			N/A		N/A		N/A		N/A		N/A		N/A		N/A																	N/A		N/A		N/A		N/A		N/A		N/A		N/A		N/A		N/A
	Myalgia			N/A		N/A		N/A		N/A		N/A		N/A		N/A																	N/A		N/A		N/A		N/A		N/A		N/A		N/A		N/A		N/A
	Arthralgia			N/A		N/A		N/A		N/A		N/A		N/A		N/A																	N/A		N/A		N/A		N/A		N/A		N/A		N/A		N/A		N/A
	Cough			N/A		N/A		N/A		N/A		N/A		N/A		N/A																	N/A		N/A		N/A		N/A		N/A		N/A		1		1		1
	Diarrhoea			N/A		N/A		N/A		N/A		N/A		N/A		N/A																	N/A		N/A		N/A		N/A		N/A		N/A		N/A		N/A		N/A
	Constipation			N/A		N/A		N/A		N/A		N/A		N/A		N/A																	N/A		N/A		N/A		N/A		N/A		N/A		N/A		N/A		N/A
	Rash															N																													N	0
	LABORATORY																																-11				#N/A		#N/A				-6		#N/A		#N/A		-3
	HAEMOGLOBIN																																14.9				#N/A		#VALUE!				0.1		#N/A		#N/A		1.1
	WHITE CELLS																																8.81				#N/A		#N/A				6.73		#N/A		#N/A		6.77
	PLATELETS																																229				#N/A		#N/A				234		#N/A		#N/A		232
	NEUTROPHILS																																2.1276				#N/A		#N/A				2.3244		#N/A		#N/A		1.764
	LYMPHOCYTES																																1.2608				#N/A		#N/A				1.5645		#N/A		#N/A		1.8081
	EOSINOPHILS																																0.197				#N/A		#N/A				0.2235		#N/A		#N/A		0.2646
	E.S.R																																17				#N/A		NaN				14		#N/A		#N/A		12
	SODIUM																																138				#N/A		138				139		#N/A		#N/A		138
	POTASSIUM																																3.8				#N/A		4.3				4.2		#N/A		#N/A		4
	UREA																																5.6				#N/A		3.2				4.1		#N/A		#N/A		4.1
	CRP																																44.5				#N/A		22.9				16.4		#N/A		#N/A		17.4
	CREATININE																																84				#N/A		79				81		#N/A		#N/A		84
	BILIRUBIN																																9				#N/A		4				4		#N/A		#N/A		4
	AMYLASE																																49				#N/A		62				57		#N/A		#N/A		54
	ALT																																30				#N/A		37				27		#N/A		#N/A		38
	ALK.PHOSPHATASE																																218				#N/A		218				195		#N/A		#N/A		202
	ALBUMIN																																46				#N/A		45				44		#N/A		#N/A		44
	Blood Culture																																0				0						0		0		0		0
	Stool Culture																																0		0		0		1		0		0		0		0		0
				0	0.5	1	1.5	2	2.5	3	3.5	4	4.5	5	5.5	6	6.5	7	7.5	Ty2/2	Ty2/4	Va	Vb
Placebo	Temp		36.3	36.3	35.9	36.4	35.7	36.7	36.3	36.3	36	36.5	36.4	35.9	35.9	36.4	36.2	35.9	36.1	0	34	35.9	36.3										36.4	36.3	36.1	36.2	36.3	36.2	36.6	36.2	36.2	36.1	35.9	36	36.1	35.9	36.2	36	36.4
	HR		62																	0	0	86	74										102		81				55				65		90		74		87
	SBP		123																	0	0	107	142										129		129				129				120		120		113		126
	DBP		81																	0	0	73	87										80		85				76				79		85		79		81
	SYMPTOMS
	Headache			3		3		1		3		1		1		N/A																	N/A		N/A		N/A		N/A		N/A		3		2		3		2
	Generally Unwell			2		2		1		1		N/A		N/A		N/A																	N/A		N/A		N/A		N/A		N/A		1		N/A		3		N/A
	Loss of Appetite			N/A		N/A		N/A		N/A		N/A		N/A		N/A																	N/A		N/A		N/A		N/A		N/A		N/A		N/A		1		N/A
	Abdominal pain			N/A		2		N/A		N/A		N/A		N/A		N/A																	N/A		N/A		N/A		N/A		N/A		N/A		N/A		N/A		N/A
	Nausea/vomiting			N/A		1		N/A		N/A		N/A		N/A		N/A																	N/A		N/A		N/A		N/A		N/A		N/A		N/A		N/A		N/A
	Myalgia			N/A		N/A		N/A		N/A		N/A		N/A		N/A																	N/A		N/A		N/A		N/A		N/A		N/A		N/A		N/A		N/A
	Arthralgia			N/A		N/A		N/A		N/A		N/A		N/A		N/A																	N/A		N/A		N/A		N/A		N/A		N/A		N/A		N/A		N/A
	Cough			N/A		N/A		N/A		N/A		N/A		N/A		N/A																	1		1		1		N/A		N/A		N/A		N/A		N/A		N/A
	Diarrhoea			N/A		N/A		N/A		N/A		N/A		N/A		N/A																	N/A		N/A		N/A		N/A		N/A		N/A		N/A		N/A		N/A
	Constipation			1		N/A		N/A		N/A		N/A		N/A		N/A																	N/A		N/A		N/A		N/A		N/A		N/A		N/A		1		N/A
	Rash															N																													N	0
	LABORATORY																																0				#N/A		#N/A				0		#N/A		#N/A		0
	HAEMOGLOBIN																																13.7				#N/A		#N/A				1		#N/A		#N/A		1.4
	WHITE CELLS																																6.68				#N/A		#N/A				6.39		#N/A		#N/A		6.36
	PLATELETS																																317				#N/A		#N/A				287		#N/A		#N/A		252
	NEUTROPHILS																																2.2458				#N/A		#N/A				2.0115		#N/A		#N/A		2.4696
	LYMPHOCYTES																																1.3002				#N/A		#N/A				1.8774		#N/A		#N/A		1.4553
	EOSINOPHILS																																0.1576				#N/A		#N/A				0.1788		#N/A		#N/A		0.1764
	E.S.R																																5				#N/A		#N/A				6		#N/A		#N/A		8
	SODIUM																																142				#N/A		#N/A				139		#N/A		#N/A		140
	POTASSIUM																																3.3				#N/A		#N/A				4.4		#N/A		#N/A		3.9
	UREA																																6.3				#N/A		#N/A				4.6		#N/A		#N/A		4.9
	CRP																																NaN				#N/A		#N/A				NaN		#N/A		#N/A		NaN
	CREATININE																																74				#N/A		#N/A				60		#N/A		#N/A		63
	BILIRUBIN																																5				#N/A		#N/A				7		#N/A		#N/A		7
	AMYLASE																																54				#N/A		#N/A				49		#N/A		#N/A		42
	ALT																																29				#N/A		#N/A				42		#N/A		#N/A		37
	ALK.PHOSPHATASE																																245				#N/A		#N/A				227		#N/A		#N/A		226
	ALBUMIN																																45				#N/A		#N/A				41		#N/A		#N/A		40
	Blood Culture																																0				0						0		0		0		0
	Stool Culture																																0		1		0		0		0		0		0		0		0
				0	0.5	1	1.5	2	2.5	3	3.5	4	4.5	5	5.5	6	6.5	7	7.5	Ty2/2	Ty2/4	Va	Vb
Placebo	Temp		36.7	36.7	36.8	37	36.5	36.3	36.4	36.6	35.7	36.2	36.6	35.3	36	36.8	35.9	36.3	0	0	34	36.3	36.2										35.9	35.7	35.9	36.2	36	36.5	36.3	36	36.6	36.1	36.1	36.6	36.6	36.4	36.1	36	36.6
	HR		63																	0	0	62	66										57		72				61				65		72		78		75
	SBP		130																	0	0	121	129										123		127				104				141		115		123		104
	DBP		81																	0	0	79	82										74		76				72				82		73		81		70
	SYMPTOMS
	Headache			N/A		N/A		N/A		N/A		N/A		N/A		N/A																	N/A		N/A		N/A		N/A		N/A		N/A		N/A		1		1
	Generally Unwell			N/A		N/A		N/A		N/A		N/A		N/A		N/A																	N/A		N/A		N/A		N/A		N/A		N/A		N/A		2		1
	Loss of Appetite			N/A		N/A		N/A		N/A		N/A		N/A		N/A																	N/A		N/A		N/A		N/A		N/A		N/A		N/A		2		1
	Abdominal pain			N/A		N/A		N/A		N/A		N/A		N/A		N/A																	N/A		N/A		N/A		N/A		N/A		N/A		N/A		N/A		N/A
	Nausea/vomiting			N/A		N/A		N/A		N/A		N/A		N/A		N/A																	N/A		N/A		N/A		N/A		N/A		N/A		N/A		N/A		N/A
	Myalgia			N/A		N/A		N/A		N/A		N/A		N/A		N/A																	N/A		N/A		N/A		N/A		N/A		N/A		N/A		1		1
	Arthralgia			N/A		N/A		N/A		N/A		N/A		N/A		N/A																	N/A		N/A		N/A		N/A		N/A		N/A		N/A		1		1
	Cough			N/A		N/A		N/A		N/A		N/A		N/A		N/A																	N/A		N/A		N/A		N/A		N/A		N/A		N/A		N/A		N/A
	Diarrhoea			N/A		N/A		N/A		1		N/A		N/A		N/A																	N/A		N/A		N/A		N/A		N/A		N/A		N/A		N/A		N/A
	Constipation			N/A		1		1		N/A		N/A		N/A		N/A																	N/A		N/A		N/A		N/A		N/A		N/A		N/A		N/A		N/A
	Rash															N																													N	0
	LABORATORY																																-11				#N/A		#N/A				-6		#N/A		#N/A		-3
	HAEMOGLOBIN																																15.6				#N/A		#N/A				0		#N/A		#N/A		0.1
	WHITE CELLS																																4.5				#N/A		#N/A				5.47		#N/A		#N/A		3.37
	PLATELETS																																204				#N/A		#N/A				199		#N/A		#N/A		196
	NEUTROPHILS																																2.167				#N/A		#N/A				2.9055		#N/A		#N/A		2.3814
	LYMPHOCYTES																																1.182				#N/A		#N/A				1.0281		#N/A		#N/A		1.1907
	EOSINOPHILS																																0.0788				#N/A		#N/A				0.0447		#N/A		#N/A		0.0441
	E.S.R																																2				#N/A		#N/A				2		#N/A		#N/A		2
	SODIUM																																142				#N/A		#N/A				140		#N/A		#N/A		142
	POTASSIUM																																3.7				#N/A		#N/A				4		#N/A		#N/A		3.5
	UREA																																5				#N/A		#N/A				5.4		#N/A		#N/A		4.7
	CRP																																NaN				#N/A		#N/A				NaN		#N/A		#N/A		5.3
	CREATININE																																91				#N/A		#N/A				90		#N/A		#N/A		92
	BILIRUBIN																																13				#N/A		#N/A				19		#N/A		#N/A		13
	AMYLASE																																66				#N/A		#N/A				68		#N/A		#N/A		59
	ALT																																29				#N/A		#N/A				26		#N/A		#N/A		29
	ALK.PHOSPHATASE																																136				#N/A		#N/A				144		#N/A		#N/A		140
	ALBUMIN																																46				#N/A		#N/A				48		#N/A		#N/A		47
	Blood Culture																																0				0						0		0		0		0
	Stool Culture																																0		0		0		0		0		0		0		0		0
				0	0.5	1	1.5	2	2.5	3	3.5	4	4.5	5	5.5	6	6.5	7	7.5	Ty2/2	Ty2/4	Va	Vb
M01ZH09	Temp		35.8	35.8	36.2	36.1	36.2	36.1	36.2	35.9	36.1	35.8	35.9	36.1	35.9	35.9	36.2	36.1	36.2	0	34	35.9	37.1										35.8	36.2	35.8	36.2	36.2	36.1	35.8	35.8	36	35.9	36.2	35.8	35.7	35.9	35.9	35.7	36.2
	HR		77																	0	0	68	80										75		74				78				85		76		69		85
	SBP		128																	0	0	137	146										145		137				146				135		119		152		143
	DBP		79																	0	0	87	81										93		82				99				86		82		91		90
	SYMPTOMS
	Headache			N/A		N/A		N/A		N/A		N/A		N/A		N/A																	N/A		N/A		N/A		N/A		N/A		N/A		N/A		N/A		N/A
	Generally Unwell			N/A		N/A		N/A		N/A		N/A		N/A		N/A																	N/A		N/A		N/A		N/A		N/A		N/A		N/A		N/A		N/A
	Loss of Appetite			N/A		N/A		N/A		N/A		N/A		N/A		N/A																	N/A		N/A		N/A		N/A		N/A		N/A		N/A		N/A		N/A
	Abdominal pain			N/A		N/A		N/A		N/A		N/A		N/A		N/A																	N/A		N/A		N/A		N/A		N/A		N/A		N/A		N/A		N/A
	Nausea/vomiting			N/A		N/A		N/A		N/A		N/A		N/A		N/A																	N/A		N/A		N/A		N/A		N/A		N/A		N/A		N/A		N/A
	Myalgia			N/A		N/A		N/A		N/A		N/A		N/A		N/A																	N/A		N/A		N/A		N/A		N/A		N/A		N/A		N/A		N/A
	Arthralgia			N/A		N/A		N/A		N/A		N/A		N/A		N/A																	N/A		N/A		N/A		N/A		N/A		N/A		N/A		N/A		N/A
	Cough			N/A		N/A		N/A		N/A		N/A		N/A		N/A																	N/A		N/A		N/A		N/A		N/A		N/A		N/A		N/A		N/A
	Diarrhoea			N/A		N/A		N/A		N/A		N/A		N/A		N/A																	N/A		N/A		N/A		N/A		N/A		N/A		N/A		N/A		N/A
	Constipation			N/A		N/A		N/A		N/A		N/A		N/A		N/A																	N/A		N/A		N/A		N/A		N/A		N/A		N/A		N/A		N/A
	Rash															N																													0	0
	LABORATORY																																-10				#N/A		#N/A				-5		#N/A		#N/A		-2
	HAEMOGLOBIN																																14.5				#N/A		#N/A				0.4		#N/A		#N/A		0
	WHITE CELLS																																8.76				#N/A		#N/A				7.82		#N/A		#N/A		9.19
	PLATELETS																																349				#N/A		#N/A				308		#N/A		#N/A		328
	NEUTROPHILS																																2.2852				#N/A		#N/A				2.4585		#N/A		#N/A		3.0429
	LYMPHOCYTES																																0.9456				#N/A		#N/A				1.2963		#N/A		#N/A		0.7938
	EOSINOPHILS																																0.3546				#N/A		#N/A				0.3576		#N/A		#N/A		0.2646
	E.S.R																																11				#N/A		#N/A				NaN		#N/A		#N/A		6
	SODIUM																																139				#N/A		#N/A				138		#N/A		#N/A		140
	POTASSIUM																																3.8				#N/A		#N/A				4.1		#N/A		#N/A		4.2
	UREA																																8.7				#N/A		#N/A				6.3		#N/A		#N/A		7.9
	CRP																																2.6				#N/A		#N/A				1.2		#N/A		#N/A		1.7
	CREATININE																																86				#N/A		#N/A				92		#N/A		#N/A		92
	BILIRUBIN																																6				#N/A		#N/A				10		#N/A		#N/A		8
	AMYLASE																																75				#N/A		#N/A				73		#N/A		#N/A		78
	ALT																																33				#N/A		#N/A				26		#N/A		#N/A		26
	ALK.PHOSPHATASE																																177				#N/A		#N/A				172		#N/A		#N/A		165
	ALBUMIN																																46				#N/A		#N/A				44		#N/A		#N/A		45
	Blood Culture																																0				0						0		0		0		1
	Stool Culture																																0		1		0		0		0		0		0		0		0
				0	0.5	1	1.5	2	2.5	3	3.5	4	4.5	5	5.5	6	6.5	7	7.5	Ty2/2	Ty2/4	Va	Vb
M01ZH09	Temp		36.6	36.6	35.6	35.5	36	36.2	36.9	36.7	36.5	36.5	36.5	36.4	36.3	35.6	35.7	35.9	36.5	0	34	36.2	36.3										36.3	36.2	35.3	35.8	36.8	36.3	35.9	36	35.2	N/A	36	36.5	36.6	36.8	36.5	36.5	36.8
	HR		77																	0	0	73	86										70		64				57				0		93		72		75
	SBP		133																	0	0	130	123										132		126				128				0		135		122		132
	DBP		76																	0	0	72	69										70		73				68				0		81		64		67
	SYMPTOMS
	Headache			N/A		N/A		N/A		N/A		N/A		1		1																	N/A		N/A		N/A		N/A		N/A		N/A		N/A		N/A		N/A
	Generally Unwell			N/A		N/A		N/A		N/A		N/A		N/A		N/A																	N/A		N/A		N/A		N/A		N/A		N/A		N/A		N/A		N/A
	Loss of Appetite			N/A		N/A		N/A		N/A		N/A		N/A		N/A																	N/A		N/A		N/A		N/A		N/A		N/A		N/A		N/A		N/A
	Abdominal pain			N/A		N/A		N/A		N/A		N/A		N/A		N/A																	N/A		N/A		N/A		N/A		N/A		N/A		N/A		N/A		N/A
	Nausea/vomiting			N/A		N/A		N/A		N/A		N/A		N/A		N/A																	N/A		N/A		N/A		N/A		N/A		N/A		N/A		N/A		N/A
	Myalgia			N/A		N/A		N/A		N/A		N/A		N/A		N/A																	N/A		N/A		N/A		N/A		N/A		N/A		N/A		N/A		N/A
	Arthralgia			N/A		N/A		N/A		N/A		N/A		N/A		N/A																	N/A		N/A		N/A		N/A		N/A		N/A		N/A		N/A		N/A
	Cough			N/A		N/A		N/A		N/A		N/A		1		1																	N/A		N/A		N/A		N/A		N/A		N/A		N/A		N/A		N/A
	Diarrhoea			N/A		N/A		N/A		N/A		N/A		N/A		N/A																	N/A		N/A		N/A		N/A		N/A		N/A		N/A		N/A		N/A
	Constipation			N/A		N/A		N/A		N/A		N/A		N/A		N/A																	N/A		N/A		N/A		N/A		N/A		N/A		N/A		N/A		N/A
	Rash															N																													N	0
	LABORATORY																																0				#N/A		#N/A				0		#N/A		#N/A		0
	HAEMOGLOBIN																																15				#N/A		#N/A				0.3		#N/A		#N/A		0.6
	WHITE CELLS																																4.28				#N/A		#N/A				4.89		#N/A		#N/A		4.16
	PLATELETS																																240				#N/A		#N/A				305		#N/A		#N/A		306
	NEUTROPHILS																																1.4972				#N/A		#N/A				2.0115		#N/A		#N/A		2.205
	LYMPHOCYTES																																1.7336				#N/A		#N/A				2.0115		#N/A		#N/A		1.764
	EOSINOPHILS																																0.197				#N/A		#N/A				0.0894		#N/A		#N/A		0.0882
	E.S.R																																2				#N/A		#N/A				28		#N/A		#N/A		2
	SODIUM																																139				#N/A		#N/A				140		#N/A		#N/A		141
	POTASSIUM																																3.4				#N/A		#N/A				3.7		#N/A		#N/A		3.6
	UREA																																5.3				#N/A		#N/A				5.6		#N/A		#N/A		5.4
	CRP																																2.8				#N/A		#N/A				NaN		#N/A		#N/A		NaN
	CREATININE																																109				#N/A		#N/A				90		#N/A		#N/A		92
	BILIRUBIN																																8				#N/A		#N/A				6		#N/A		#N/A		7
	AMYLASE																																30				#N/A		#N/A				30		#N/A		#N/A		33
	ALT																																30				#N/A		#N/A				20		#N/A		#N/A		17
	ALK.PHOSPHATASE																																123				#N/A		#N/A				136		#N/A		#N/A		123
	ALBUMIN																																52				#N/A		#N/A				54		#N/A		#N/A		49
	Blood Culture																																0				0						0		0		0		0
	Stool Culture																																0		1		0		0		0		0		0		0		1
				0	0.5	1	1.5	2	2.5	3	3.5	4	4.5	5	5.5	6	6.5	7	7.5	Ty2/2	Ty2/4	Va	Vb
Ty21a	Temp		36.8	36.8	36.5	36.7	36.6	36.7	36.6	36.3	36.6	36.3	36	35.9	36.4	36.3	35.9	35.9	36	36.6	36.3	36.6	36										36.3	36.3	36.5	36.3	36.2	36.1	36.3	36.2	36.4	36.3	36.4	36.1	36	36.2	36.3	35.8	35.8
	HR		56																	69	63	69	0										64		89				0				59		74		69		64
	SBP		162																	139	130	144	0										128		147				0				134		131		152		151
	DBP		88																	90	93	92	0										81		78				0				88		85		90		93
	SYMPTOMS
	Headache			N/A		N/A		N/A		N/A		N/A		N/A		N/A																	N/A		N/A		N/A		N/A		N/A		N/A		N/A		N/A		N/A
	Generally Unwell			N/A		N/A		N/A		N/A		N/A		N/A		N/A																	N/A		N/A		N/A		N/A		N/A		N/A		N/A		N/A		N/A
	Loss of Appetite			N/A		N/A		N/A		N/A		N/A		N/A		N/A																	N/A		N/A		N/A		N/A		N/A		N/A		N/A		N/A		N/A
	Abdominal pain			1		N/A		N/A		N/A		N/A		N/A		N/A																	N/A		N/A		N/A		N/A		N/A		N/A		N/A		N/A		N/A
	Nausea/vomiting			N/A		N/A		N/A		N/A		N/A		N/A		N/A																	N/A		N/A		N/A		N/A		N/A		N/A		N/A		N/A		N/A
	Myalgia			N/A		N/A		N/A		N/A		N/A		N/A		N/A																	N/A		N/A		N/A		N/A		N/A		N/A		N/A		N/A		N/A
	Arthralgia			N/A		N/A		N/A		N/A		N/A		N/A		N/A																	N/A		N/A		N/A		N/A		N/A		N/A		N/A		N/A		N/A
	Cough			N/A		N/A		N/A		N/A		N/A		N/A		N/A																	N/A		N/A		N/A		N/A		N/A		N/A		N/A		N/A		N/A
	Diarrhoea			N/A		N/A		N/A		N/A		N/A		N/A		N/A																	N/A		N/A		N/A		N/A		N/A		N/A		N/A		N/A		N/A
	Constipation			N/A		N/A		N/A		N/A		N/A		N/A		N/A																	N/A		N/A		N/A		N/A		N/A		N/A		N/A		N/A		N/A
	Rash															N																													N	0
	LABORATORY																																0				#N/A		#N/A				0		#N/A		#N/A		0
	HAEMOGLOBIN																																15.7				#N/A		#N/A				1.3		#N/A		#N/A		0
	WHITE CELLS																																5.36				#N/A		#N/A				7.04		#N/A		#N/A		6.63
	PLATELETS																																267				#N/A		#N/A				241		#N/A		#N/A		290
	NEUTROPHILS																																2.2852				#N/A		#N/A				2.8161		#N/A		#N/A		2.6901
	LYMPHOCYTES																																1.2214				#N/A		#N/A				1.1622		#N/A		#N/A		1.2348
	EOSINOPHILS																																0.197				#N/A		#N/A				0.0894		#N/A		#N/A		0.1323
	E.S.R																																2				#N/A		#N/A				2		#N/A		#N/A		2
	SODIUM																																139				#N/A		#N/A				140		#N/A		#N/A		140
	POTASSIUM																																3.9				#N/A		#N/A				3.8		#N/A		#N/A		3.4
	UREA																																6.7				#N/A		#N/A				5		#N/A		#N/A		5.4
	CRP																																NaN				#N/A		#N/A				0.8		#N/A		#N/A		NaN
	CREATININE																																78				#N/A		#N/A				77		#N/A		#N/A		76
	BILIRUBIN																																12				#N/A		#N/A				17		#N/A		#N/A		15
	AMYLASE																																66				#N/A		#N/A				62		#N/A		#N/A		64
	ALT																																25				#N/A		#N/A				21		#N/A		#N/A		26
	ALK.PHOSPHATASE																																87				#N/A		#N/A				88		#N/A		#N/A		93
	ALBUMIN																																46				#N/A		#N/A				45		#N/A		#N/A		50
	Blood Culture																																0				0						0		0		0		0
	Stool Culture																																0		1		0		0		0		0		0		0		0
				0	0.5	1	1.5	2	2.5	3	3.5	4	4.5	5	5.5	6	6.5	7	7.5	Ty2/2	Ty2/4	Va	Vb
Ty21a	Temp		#N/A	#N/A	#N/A	#N/A	#N/A	#N/A	#N/A	#N/A	#N/A	#N/A	#N/A	#N/A	#N/A	#N/A	#N/A	#N/A	#N/A	#N/A	#N/A	#N/A	#N/A										#N/A	#N/A	#N/A	#N/A	#N/A	#N/A	#N/A	#N/A	#N/A	#N/A	#N/A	#N/A	#N/A	#N/A	#N/A	#N/A	#N/A
	HR		#N/A																	#N/A	#N/A	#N/A	#N/A										#N/A		#N/A				#N/A				#N/A		#N/A		#N/A		#N/A
	SBP		#N/A																	#N/A	#N/A	#N/A	#N/A										#N/A		#N/A				#N/A				#N/A		#N/A		#N/A		#N/A
	DBP		#N/A																	#N/A	#N/A	#N/A	#N/A										#N/A		#N/A				#N/A				#N/A		#N/A		#N/A		#N/A
	SYMPTOMS
	Headache			#N/A		#N/A		#N/A		#N/A		#N/A		#N/A		#N/A																	#N/A		#N/A		#N/A		#N/A		#N/A		#N/A		#N/A		#N/A		#N/A
	Generally Unwell			#N/A		#N/A		#N/A		#N/A		#N/A		#N/A		#N/A																	#N/A		#N/A		#N/A		#N/A		#N/A		#N/A		#N/A		#N/A		#N/A
	Loss of Appetite			#N/A		#N/A		#N/A		#N/A		#N/A		#N/A		#N/A																	#N/A		#N/A		#N/A		#N/A		#N/A		#N/A		#N/A		#N/A		#N/A
	Abdominal pain			#N/A		#N/A		#N/A		#N/A		#N/A		#N/A		#N/A																	#N/A		#N/A		#N/A		#N/A		#N/A		#N/A		#N/A		#N/A		#N/A
	Nausea/vomiting			#N/A		#N/A		#N/A		#N/A		#N/A		#N/A		#N/A																	#N/A		#N/A		#N/A		#N/A		#N/A		#N/A		#N/A		#N/A		#N/A
	Myalgia			#N/A		#N/A		#N/A		#N/A		#N/A		#N/A		#N/A																	#N/A		#N/A		#N/A		#N/A		#N/A		#N/A		#N/A		#N/A		#N/A
	Arthralgia			#N/A		#N/A		#N/A		#N/A		#N/A		#N/A		#N/A																	#N/A		#N/A		#N/A		#N/A		#N/A		#N/A		#N/A		#N/A		#N/A
	Cough			#N/A		#N/A		#N/A		#N/A		#N/A		#N/A		#N/A																	#N/A		#N/A		#N/A		#N/A		#N/A		#N/A		#N/A		#N/A		#N/A
	Diarrhoea			#N/A		#N/A		#N/A		#N/A		#N/A		#N/A		#N/A																	#N/A		#N/A		#N/A		#N/A		#N/A		#N/A		#N/A		#N/A		#N/A
	Constipation			#N/A		#N/A		#N/A		#N/A		#N/A		#N/A		#N/A																	#N/A		#N/A		#N/A		#N/A		#N/A		#N/A		#N/A		#N/A		#N/A
	Rash															#N/A																													#N/A	#N/A
	LABORATORY																																#N/A				#N/A		#N/A				#N/A		#N/A		#N/A		#N/A
	HAEMOGLOBIN																																#N/A				#N/A		#N/A				#N/A		#N/A		#N/A		#N/A
	WHITE CELLS																																#N/A				#N/A		#N/A				#N/A		#N/A		#N/A		#N/A
	PLATELETS																																#N/A				#N/A		#N/A				#N/A		#N/A		#N/A		#N/A
	NEUTROPHILS																																#N/A				#N/A		#N/A				#N/A		#N/A		#N/A		#N/A
	LYMPHOCYTES																																#N/A				#N/A		#N/A				#N/A		#N/A		#N/A		#N/A
	EOSINOPHILS																																#N/A				#N/A		#N/A				#N/A		#N/A		#N/A		#N/A
	E.S.R																																#N/A				#N/A		#N/A				#N/A		#N/A		#N/A		#N/A
	SODIUM																																#N/A				#N/A		#N/A				#N/A		#N/A		#N/A		#N/A
	POTASSIUM																																#N/A				#N/A		#N/A				#N/A		#N/A		#N/A		#N/A
	UREA																																#N/A				#N/A		#N/A				#N/A		#N/A		#N/A		#N/A
	CRP																																#N/A				#N/A		#N/A				#N/A		#N/A		#N/A		#N/A
	CREATININE																																#N/A				#N/A		#N/A				#N/A		#N/A		#N/A		#N/A
	BILIRUBIN																																#N/A				#N/A		#N/A				#N/A		#N/A		#N/A		#N/A
	AMYLASE																																#N/A				#N/A		#N/A				#N/A		#N/A		#N/A		#N/A
	ALT																																#N/A				#N/A		#N/A				#N/A		#N/A		#N/A		#N/A
	ALK.PHOSPHATASE																																#N/A				#N/A		#N/A				#N/A		#N/A		#N/A		#N/A
	ALBUMIN																																#N/A				#N/A		#N/A				#N/A		#N/A		#N/A		#N/A
	Blood Culture																																#N/A				#N/A						#N/A		#N/A		#N/A		#N/A
	Stool Culture																																#N/A		#N/A		#N/A		#N/A		#N/A		#N/A		#N/A		#N/A		#N/A
				0	0.5	1	1.5	2	2.5	3	3.5	4	4.5	5	5.5	6	6.5	7	7.5	Ty2/2	Ty2/4	Va	Vb
Ty21a	Temp		36.7	36.7	36.7	36.2	36.7	36.9	36.9	36.6	36.7	36.6	36.7	36.5	36.4	36.2	36.4	36.7	36.7	36.7	36.6	36.4	36.4										36	36.9	36.5	36.9	36.5	36.7	36.5	36.8	36	36.9	36.7	36	36	36.8	36.3	36.5	36
	HR		89																	76	87	76	76										78		79				82				81		65		73		77
	SBP		115																	113	115	109	126										134		102				121				109		126		119		116
	DBP		74																	72	69	67	73										71		65				69				62		70		71		69
	SYMPTOMS
	Headache			N/A		N/A		N/A		N/A		N/A		N/A		N/A																	N/A		N/A		N/A		N/A		N/A		N/A		N/A		N/A		N/A
	Generally Unwell			N/A		N/A		N/A		N/A		N/A		N/A		N/A																	N/A		N/A		N/A		N/A		N/A		N/A		N/A		N/A		N/A
	Loss of Appetite			N/A		N/A		N/A		N/A		N/A		N/A		N/A																	N/A		N/A		N/A		N/A		N/A		N/A		N/A		N/A		N/A
	Abdominal pain			N/A		N/A		N/A		N/A		N/A		N/A		N/A																	N/A		N/A		N/A		N/A		N/A		N/A		N/A		N/A		N/A
	Nausea/vomiting			N/A		N/A		N/A		N/A		N/A		N/A		N/A																	N/A		N/A		N/A		N/A		N/A		N/A		N/A		N/A		N/A
	Myalgia			N/A		N/A		N/A		N/A		N/A		N/A		N/A																	N/A		N/A		N/A		N/A		N/A		N/A		N/A		N/A		N/A
	Arthralgia			N/A		N/A		N/A		N/A		N/A		N/A		N/A																	N/A		N/A		N/A		N/A		N/A		N/A		N/A		N/A		N/A
	Cough			N/A		N/A		N/A		N/A		N/A		N/A		N/A																	N/A		N/A		N/A		N/A		N/A		N/A		N/A		N/A		N/A
	Diarrhoea			N/A		N/A		N/A		N/A		N/A		N/A		N/A																	N/A		N/A		N/A		N/A		N/A		N/A		N/A		N/A		N/A
	Constipation			N/A		N/A		N/A		N/A		N/A		N/A		N/A																	N/A		N/A		N/A		N/A		N/A		N/A		N/A		N/A		N/A
	Rash															N																													N	0
	LABORATORY																																0				#N/A		#N/A				0		#N/A		#N/A		0
	HAEMOGLOBIN																																14.1				#N/A		#N/A				0.8		#N/A		#N/A		1
	WHITE CELLS																																5.52				#N/A		#N/A				5.53		#N/A		#N/A		4.37
	PLATELETS																																163				#N/A		#N/A				173		#N/A		#N/A		161
	NEUTROPHILS																																2.3246				#N/A		#N/A				2.7714		#N/A		#N/A		2.3814
	LYMPHOCYTES																																1.182				#N/A		#N/A				1.2963		#N/A		#N/A		1.4553
	EOSINOPHILS																																0.2364				#N/A		#N/A				0.2235		#N/A		#N/A		0.2646
	E.S.R																																NaN				#N/A		#N/A				5		#N/A		#N/A		2
	SODIUM																																140				#N/A		#N/A				139		#N/A		#N/A		137
	POTASSIUM																																4.2				#N/A		#N/A				4.1		#N/A		#N/A		3.9
	UREA																																3.3				#N/A		#N/A				4.6		#N/A		#N/A		3.7
	CRP																																NaN				#N/A		#N/A				NaN		#N/A		#N/A		NaN
	CREATININE																																60				#N/A		#N/A				53		#N/A		#N/A		59
	BILIRUBIN																																6				#N/A		#N/A				7		#N/A		#N/A		8
	AMYLASE																																85				#N/A		#N/A				70		#N/A		#N/A		68
	ALT																																19				#N/A		#N/A				19		#N/A		#N/A		18
	ALK.PHOSPHATASE																																151				#N/A		#N/A				158		#N/A		#N/A		159
	ALBUMIN																																50				#N/A		#N/A				47		#N/A		#N/A		47
	Blood Culture																																0				0						0		0		0		0
	Stool Culture																																0		0		0		0		0		0		0		0		0
				0	0.5	1	1.5	2	2.5	3	3.5	4	4.5	5	5.5	6	6.5	7	7.5	Ty2/2	Ty2/4	Va	Vb
M01ZH09	Temp		36.1	36.1	36.5	36.9	36.2	36.7	36.8	36.8	36.1	36.5	36.2	36	36.1	35.4	36.3	36.2	36.5	0	34	36.3	36.2										36.2	37.5	36.3	36.3	36.3	36.2	36.9	36	36.2	36.7	36.2	36.4	36.2	36.3	36	36.8	35.9
	HR		65																	0	0	75	104										74		75				72				70		73		80		66
	SBP		119																	0	0	112	126										101		125				102				140		120		127		130
	DBP		72																	0	0	82	87										75		73				72				75		70		80		74
	SYMPTOMS
	Headache			N/A		N/A		N/A		N/A		N/A		N/A		N/A																	1		N/A		N/A		N/A		N/A		N/A		3		3		1
	Generally Unwell			2		2		2		2		2		N/A		N/A																	N/A		N/A		N/A		N/A		N/A		N/A		N/A		2		2
	Loss of Appetite			2		2		2		2		2		N/A		N/A																	N/A		N/A		N/A		N/A		N/A		N/A		N/A		2		2
	Abdominal pain			N/A		N/A		N/A		N/A		N/A		N/A		N/A																	N/A		N/A		N/A		N/A		N/A		N/A		3		N/A		N/A
	Nausea/vomiting			N/A		N/A		N/A		N/A		N/A		N/A		N/A																	N/A		N/A		N/A		N/A		N/A		N/A		N/A		N/A		1
	Myalgia			N/A		N/A		N/A		N/A		N/A		N/A		N/A																	N/A		N/A		N/A		N/A		N/A		N/A		N/A		N/A		N/A
	Arthralgia			N/A		N/A		N/A		N/A		N/A		N/A		N/A																	N/A		N/A		N/A		N/A		N/A		N/A		N/A		N/A		N/A
	Cough			2		2		2		2		2		N/A		N/A																	N/A		N/A		N/A		N/A		N/A		N/A		N/A		N/A		N/A
	Diarrhoea			2		N/A		N/A		N/A		N/A		N/A		N/A																	N/A		N/A		N/A		N/A		N/A		N/A		N/A		N/A		N/A
	Constipation			N/A		N/A		N/A		N/A		N/A		N/A		N/A																	N/A		N/A		N/A		N/A		3		2		2		2		1
	Rash															N																													N	0
	LABORATORY																																-10				#N/A		#N/A				-5		#N/A		#N/A		-2
	HAEMOGLOBIN																																13.3				#N/A		#N/A				-0.2		#N/A		#N/A		-0.3
	WHITE CELLS																																8.6				#N/A		#N/A				6.75		#N/A		#N/A		7.6
	PLATELETS																																335				#N/A		#N/A				345		#N/A		#N/A		364
	NEUTROPHILS																																1.8518				#N/A		#N/A				2.4585		#N/A		#N/A		2.0727
	LYMPHOCYTES																																1.6548				#N/A		#N/A				1.4304		#N/A		#N/A		1.8522
	EOSINOPHILS																																0.0788				#N/A		#N/A				0.1341		#N/A		#N/A		0.1323
	E.S.R																																5				#N/A		#N/A				6		#N/A		#N/A		9
	SODIUM																																139				#N/A		#N/A				140		#N/A		#N/A		140
	POTASSIUM																																4				#N/A		#N/A				3.5		#N/A		#N/A		3.5
	UREA																																7.3				#N/A		#N/A				3.5		#N/A		#N/A		4.1
	CRP																																0.7				#N/A		#N/A				NaN		#N/A		#N/A		NaN
	CREATININE																																59				#N/A		#N/A				61		#N/A		#N/A		55
	BILIRUBIN																																10				#N/A		#N/A				3		#N/A		#N/A		3
	AMYLASE																																64				#N/A		#N/A				107		#N/A		#N/A		174
	ALT																																26				#N/A		#N/A				29		#N/A		#N/A		34
	ALK.PHOSPHATASE																																104				#N/A		#N/A				124		#N/A		#N/A		147
	ALBUMIN																																43				#N/A		#N/A				40		#N/A		#N/A		41
	Blood Culture																																0				0						0		0		0		0
	Stool Culture																																1		0		1		0		0		2		0		1		0
				0	0.5	1	1.5	2	2.5	3	3.5	4	4.5	5	5.5	6	6.5	7	7.5	Ty2/2	Ty2/4	Va	Vb
Placebo	Temp		36.4	0	36.5	36.2	36.4	36.2	35.6	36	36.4	36.1	36.2	36.1	36.4	35.8	35.6	35.7	35.9	0	34	35.7	36										35.8	36.6	35.7	35.9	35.9	36.2	36.1	36.5	36.1	36.1	36.2	37.3	37	36	37.7	37.5	37.8
	HR		74																	0	0	76	69										69		60				79				79		81		0		0
	SBP		146																	0	0	141	144										151		135				142				132		138		0		0
	DBP		97																	0	0	93	89										93		85				87				93		93		0		0
	SYMPTOMS
	Headache			N/A		N/A		N/A		N/A		N/A		N/A		N/A																	1		N/A		N/A		N/A		N/A		3		1		1		1
	Generally Unwell			N/A		N/A		N/A		N/A		N/A		N/A		N/A																	N/A		N/A		N/A		N/A		N/A		1		1		2		1
	Loss of Appetite			N/A		N/A		N/A		N/A		N/A		N/A		N/A																	N/A		N/A		N/A		N/A		N/A		N/A		N/A		N/A		N/A
	Abdominal pain			N/A		N/A		N/A		N/A		N/A		N/A		N/A																	N/A		N/A		N/A		N/A		N/A		N/A		N/A		N/A		N/A
	Nausea/vomiting			N/A		N/A		N/A		N/A		N/A		N/A		N/A																	N/A		N/A		N/A		N/A		N/A		N/A		N/A		N/A		N/A
	Myalgia			N/A		N/A		N/A		N/A		N/A		N/A		N/A																	N/A		N/A		N/A		N/A		N/A		1		1		2		1
	Arthralgia			N/A		N/A		N/A		N/A		N/A		N/A		N/A																	N/A		N/A		N/A		N/A		N/A		N/A		N/A		N/A		N/A
	Cough			N/A		N/A		N/A		N/A		N/A		N/A		N/A																	N/A		N/A		N/A		N/A		N/A		1		1		1		1
	Diarrhoea			N/A		N/A		N/A		N/A		N/A		N/A		N/A																	N/A		N/A		N/A		N/A		N/A		N/A		N/A		N/A		N/A
	Constipation			N/A		N/A		N/A		N/A		N/A		N/A		N/A																	N/A		N/A		N/A		N/A		N/A		N/A		N/A		N/A		N/A
	Rash															0																													N	0
	LABORATORY																																-6				#N/A		#N/A				-1		0		1		2
	HAEMOGLOBIN																																14.4				#N/A		#N/A				-0.4		#VALUE!		0.2		-1
	WHITE CELLS																																6.87				#N/A		#N/A				7.9		#N/A		6.67		5.93
	PLATELETS																																285				#N/A		#N/A				275		#N/A		234		235
	NEUTROPHILS																																2.2458				#N/A		#N/A				2.9949		#N/A		#N/A		3.087
	LYMPHOCYTES																																1.2608				#N/A		#N/A				1.0281		#N/A		#N/A		0.882
	EOSINOPHILS																																0.0788				#N/A		#N/A				0		#N/A		#N/A		0
	E.S.R																																2				#N/A		#N/A				NaN		9		2		12
	SODIUM																																140				#N/A		#N/A				140		140		141		136
	POTASSIUM																																4				#N/A		#N/A				3.5		3.7		7.7		3.8
	UREA																																5.4				#N/A		#N/A				5.3		5.8		8		5.2
	CRP																																4.1				#N/A		#N/A				7.8		25.3		39.1		61.4
	CREATININE																																92				#N/A		#N/A				88		90		120		107
	BILIRUBIN																																27				#N/A		#N/A				22		21		23		27
	AMYLASE																																60				#N/A		#N/A				62		61		56		52
	ALT																																27				#N/A		#N/A				41		35		97		122
	ALK.PHOSPHATASE																																189				#N/A		#N/A				227		241		284		398
	ALBUMIN																																45				#N/A		#N/A				46		47		48		48
	Blood Culture																																0				0						1		2		0		0
	Stool Culture																																0		0		0		0		0		0		0		0		0
				0	0.5	1	1.5	2	2.5	3	3.5	4	4.5	5	5.5	6	6.5	7	7.5	Ty2/2	Ty2/4	Va	Vb
Ty21a	Temp		37	37	36.5	36.7	36.9	36.6	36.8	36.6	37	37.1	36.5	36.1	36.5	36.1	36.5	36.5	36.6	36.9	37.1	36.6	36.5										36.9	36.6	36.5	36.8	36.6	37.1	36.6	36.8	36.5	36.8	36.7	36.6	36.6	36.7	36.6	36.7	36.4
	HR		63																	58	54	57	46										63		50				65				63		62		58		59
	SBP		125																	111	111	102	117										124		110				128				127		125		126		137
	DBP		67																	70	64	79	67										84		77				87				72		79		83		73
	SYMPTOMS
	Headache			1		N/A		N/A		N/A		N/A		N/A		N/A																	N/A		N/A		N/A		N/A		N/A		N/A		N/A		1		N/A
	Generally Unwell			N/A		N/A		N/A		N/A		N/A		N/A		N/A																	N/A		N/A		N/A		N/A		N/A		N/A		N/A		1		1
	Loss of Appetite			N/A		N/A		N/A		N/A		N/A		N/A		N/A																	N/A		N/A		N/A		N/A		N/A		N/A		N/A		N/A		N/A
	Abdominal pain			N/A		N/A		N/A		N/A		N/A		N/A		N/A																	N/A		1		N/A		N/A		1		N/A		N/A		1		N/A
	Nausea/vomiting			N/A		N/A		N/A		N/A		N/A		N/A		N/A																	N/A		N/A		N/A		N/A		N/A		N/A		N/A		N/A		N/A
	Myalgia			N/A		N/A		N/A		N/A		N/A		N/A		N/A																	N/A		N/A		N/A		N/A		N/A		N/A		N/A		N/A		1
	Arthralgia			N/A		N/A		N/A		N/A		N/A		N/A		N/A																	N/A		N/A		N/A		N/A		N/A		N/A		N/A		N/A		N/A
	Cough			N/A		N/A		N/A		N/A		N/A		N/A		N/A																	N/A		N/A		N/A		N/A		N/A		N/A		N/A		N/A		N/A
	Diarrhoea			N/A		N/A		N/A		N/A		N/A		N/A		N/A																	N/A		N/A		N/A		N/A		N/A		N/A		N/A		N/A		N/A
	Constipation			N/A		N/A		N/A		N/A		N/A		N/A		N/A																	N/A		N/A		N/A		N/A		N/A		N/A		3		N/A		N/A
	Rash															N																													N	0
	LABORATORY																																-13				#N/A		#N/A				-8		#N/A		-6		#N/A
	HAEMOGLOBIN																																14.2				#N/A		#N/A				#VALUE!		#N/A		-0.6		#N/A
	WHITE CELLS																																4.31				#N/A		#N/A				#N/A		#N/A		4.8		#N/A
	PLATELETS																																202				#N/A		#N/A				#N/A		#N/A		237		#N/A
	NEUTROPHILS																																1.4578				#N/A		#N/A				#N/A		#N/A		#N/A		#N/A
	LYMPHOCYTES																																1.9306				#N/A		#N/A				#N/A		#N/A		#N/A		#N/A
	EOSINOPHILS																																0.1576				#N/A		#N/A				#N/A		#N/A		#N/A		#N/A
	E.S.R																																20				#N/A		#N/A				NaN		#N/A		2		#N/A
	SODIUM																																138				#N/A		#N/A				142		#N/A		139		#N/A
	POTASSIUM																																3.5				#N/A		#N/A				3.9		#N/A		3.6		#N/A
	UREA																																4.7				#N/A		#N/A				4.2		#N/A		4.3		#N/A
	CRP																																0.8				#N/A		#N/A				NaN		#N/A		NaN		#N/A
	CREATININE																																78				#N/A		#N/A				80		#N/A		72		#N/A
	BILIRUBIN																																15				#N/A		#N/A				17		#N/A		12		#N/A
	AMYLASE																																74				#N/A		#N/A				88		#N/A		95		#N/A
	ALT																																15				#N/A		#N/A				14		#N/A		14		#N/A
	ALK.PHOSPHATASE																																123				#N/A		#N/A				123		#N/A		132		#N/A
	ALBUMIN																																47				#N/A		#N/A				48		#N/A		51		#N/A
	Blood Culture																																0				0						0		1		0		0
[truncated: 1,666 more rows]
[truncated: 33 more columns]

## Sheet: Blood tests
SubjectID	Group	ChalDay	TEST	VALUE	DayTyphoid
568	Ty21a	0	ALBUMIN	47
568	Ty21a	0	ALK.PHOSPHATASE	127			SubjectID = participant number
568	Ty21a	0	ALT	12			Group = allocated vaccine group
568	Ty21a	0	AMYLASE	119			ChalDay = Sample day relative to challenge agent ingestion
568	Ty21a	0	BASOPHILS	1			TEST = blood test
568	Ty21a	0	BILIRUBIN	13			VALUE = result (see main text for units)
568	Ty21a	0	CREATININE	84			DayTyphoid = test date relative to Typhoid Diagnosis day
568	Ty21a	0	CRP	NaN
568	Ty21a	0	E.S.R	2
568	Ty21a	0	EOSINOPHILS	3
568	Ty21a	0	HAEMATOCRIT	0.43
568	Ty21a	0	HAEMOGLOBIN	14.1
568	Ty21a	0	LYMPHOCYTES	39
568	Ty21a	0	MEAN CELL HGB	28.9
568	Ty21a	0	MEAN CELL HGB%	32.8
568	Ty21a	0	MEAN CELL VOL.	88.1
568	Ty21a	0	MONOCYTES	8
568	Ty21a	0	NEUTROPHILS	50
568	Ty21a	0	PLATELETS	172
568	Ty21a	0	POTASSIUM	3.7
568	Ty21a	0	RED CELL COUNT	4.88
568	Ty21a	0	SODIUM	139
568	Ty21a	0	UREA	5.4
568	Ty21a	0	WHITE CELLS	3.94
568	Ty21a	5	ALBUMIN	52
568	Ty21a	5	ALK.PHOSPHATASE	131
568	Ty21a	5	ALT	11
568	Ty21a	5	AMYLASE	99
568	Ty21a	5	BASOPHILS	1
568	Ty21a	5	BILIRUBIN	13
568	Ty21a	5	CREATININE	78
568	Ty21a	5	CRP	NaN
568	Ty21a	5	E.S.R	NaN
568	Ty21a	5	EOSINOPHILS	1
568	Ty21a	5	HAEMATOCRIT	0.455
568	Ty21a	5	HAEMOGLOBIN	15.6
568	Ty21a	5	LYMPHOCYTES	37
568	Ty21a	5	MEAN CELL HGB	29.8
568	Ty21a	5	MEAN CELL HGB%	34.3
568	Ty21a	5	MEAN CELL VOL.	87
568	Ty21a	5	MONOCYTES	9
568	Ty21a	5	NEUTROPHILS	53
568	Ty21a	5	PLATELETS	195
568	Ty21a	5	POTASSIUM	3.9
568	Ty21a	5	RED CELL COUNT	5.23
568	Ty21a	5	SODIUM	140
568	Ty21a	5	UREA	5.3
568	Ty21a	5	WHITE CELLS	4.47
568	Ty21a	8	ALBUMIN	47
568	Ty21a	8	ALK.PHOSPHATASE	135
568	Ty21a	8	ALT	20
568	Ty21a	8	AMYLASE	80
568	Ty21a	8	BASOPHILS	1
568	Ty21a	8	BILIRUBIN	11
568	Ty21a	8	CREATININE	76
568	Ty21a	8	CRP	3.2
568	Ty21a	8	E.S.R	2
568	Ty21a	8	EOSINOPHILS	1
568	Ty21a	8	HAEMATOCRIT	0.408
568	Ty21a	8	HAEMOGLOBIN	13.9
568	Ty21a	8	LYMPHOCYTES	22
568	Ty21a	8	MEAN CELL HGB	30.4
568	Ty21a	8	MEAN CELL HGB%	34.1
568	Ty21a	8	MEAN CELL VOL.	89.3
568	Ty21a	8	MONOCYTES	16
568	Ty21a	8	NEUTROPHILS	61
568	Ty21a	8	PLATELETS	162
568	Ty21a	8	POTASSIUM	3.7
568	Ty21a	8	RED CELL COUNT	4.57
568	Ty21a	8	SODIUM	142
568	Ty21a	8	UREA	4.9
568	Ty21a	8	WHITE CELLS	4.41
568	Ty21a	10	ALK.PHOSPHATASE	132
568	Ty21a	10	ALT	15
568	Ty21a	10	AMYLASE	96
568	Ty21a	10	BASOPHILS	0
568	Ty21a	10	BILIRUBIN	9
568	Ty21a	10	CREATININE	72
568	Ty21a	10	CRP	8
568	Ty21a	10	E.S.R	2
568	Ty21a	10	EOSINOPHILS	1
568	Ty21a	10	HAEMATOCRIT	0.399
568	Ty21a	10	HAEMOGLOBIN	13.4
568	Ty21a	10	LYMPHOCYTES	30
568	Ty21a	10	MEAN CELL HGB	30.1
568	Ty21a	10	MEAN CELL HGB%	33.6
568	Ty21a	10	MEAN CELL VOL.	89.7
568	Ty21a	10	MONOCYTES	24
568	Ty21a	10	NEUTROPHILS	45
568	Ty21a	10	PLATELETS	151
568	Ty21a	10	POTASSIUM	3.9
568	Ty21a	10	RED CELL COUNT	4.45
568	Ty21a	10	SODIUM	142
568	Ty21a	10	UREA	3.4
568	Ty21a	10	WHITE CELLS	3.28
568	Ty21a	10	ALBUMIN	46
568	Ty21a	12	ALK.PHOSPHATASE	170
568	Ty21a	12	ALT	22
568	Ty21a	12	AMYLASE	69
568	Ty21a	12	BASOPHILS	0
568	Ty21a	12	BILIRUBIN	13
568	Ty21a	12	CREATININE	82
568	Ty21a	12	CRP	9.6
568	Ty21a	12	E.S.R	6
568	Ty21a	12	EOSINOPHILS	1
568	Ty21a	12	HAEMATOCRIT	0.384
568	Ty21a	12	HAEMOGLOBIN	12.9
568	Ty21a	12	LYMPHOCYTES	22
568	Ty21a	12	MEAN CELL HGB	29.7
568	Ty21a	12	MEAN CELL HGB%	33.6
568	Ty21a	12	MEAN CELL VOL.	88.3
568	Ty21a	12	MONOCYTES	19
568	Ty21a	12	NEUTROPHILS	58
568	Ty21a	12	PLATELETS	145
568	Ty21a	12	POTASSIUM	3.9
568	Ty21a	12	RED CELL COUNT	4.35
568	Ty21a	12	SODIUM	141
568	Ty21a	12	UREA	4.5
568	Ty21a	12	WHITE CELLS	4.6
568	Ty21a	12	ALBUMIN	44
568	Ty21a	14	ALK.PHOSPHATASE	183
568	Ty21a	14	ALT	22
568	Ty21a	14	AMYLASE	95
568	Ty21a	14	BILIRUBIN	8
568	Ty21a	14	CREATININE	78
568	Ty21a	14	CRP	9.2
568	Ty21a	14	HAEMOGLOBIN	NaN
568	Ty21a	14	POTASSIUM	3.6
568	Ty21a	14	SODIUM	143
568	Ty21a	14	UREA	4.1
568	Ty21a	14	ALBUMIN	48
149	Placebo	0	ALBUMIN	47	-5
149	Placebo	0	SODIUM	141	-5
149	Placebo	0	POTASSIUM	3.5	-5
149	Placebo	0	UREA	4.9	-5
149	Placebo	0	AMYLASE	44	-5
149	Placebo	0	CRP	0.6	-5
149	Placebo	0	CREATININE	67	-5
149	Placebo	0	HAEMOGLOBIN	11.5	-5
149	Placebo	0	WHITE CELLS	9.68	-5
149	Placebo	0	PLATELETS	376	-5
149	Placebo	0	HAEMATOCRIT	0.374	-5
149	Placebo	0	RED CELL COUNT	4.28	-5
149	Placebo	0	MEAN CELL VOL.	87.4	-5
149	Placebo	0	MEAN CELL HGB	26.9	-5
149	Placebo	0	MEAN CELL HGB%	30.7	-5
149	Placebo	0	NEUTROPHILS	49	-5
149	Placebo	0	LYMPHOCYTES	43	-5
149	Placebo	0	MONOCYTES	5	-5
149	Placebo	0	EOSINOPHILS	3	-5
149	Placebo	0	BASOPHILS	1	-5
149	Placebo	0	BILIRUBIN	6	-5
149	Placebo	0	ALT	10	-5
149	Placebo	0	ALK.PHOSPHATASE	121	-5
149	Placebo	0	E.S.R	NaN	-5
149	Placebo	5	ALBUMIN	51	0
149	Placebo	5	E.S.R	21	0
149	Placebo	5	SODIUM	135	0
149	Placebo	5	POTASSIUM	3.4	0
149	Placebo	5	UREA	3	0
149	Placebo	5	AMYLASE	48	0
149	Placebo	5	CRP	25	0
149	Placebo	5	CREATININE	77	0
149	Placebo	5	HAEMOGLOBIN	12.9	0
149	Placebo	5	HAEMATOCRIT	0.389	0
149	Placebo	5	RED CELL COUNT	4.61	0
149	Placebo	5	MEAN CELL VOL.	84.4	0
149	Placebo	5	MEAN CELL HGB	28	0
149	Placebo	5	MEAN CELL HGB%	33.2	0
149	Placebo	5	NEUTROPHILS	83	0
149	Placebo	5	LYMPHOCYTES	13	0
149	Placebo	5	MONOCYTES	5	0
149	Placebo	5	EOSINOPHILS	0	0
149	Placebo	5	BASOPHILS	0	0
149	Placebo	5	BILIRUBIN	2	0
149	Placebo	5	ALT	11	0
149	Placebo	5	ALK.PHOSPHATASE	126	0
149	Placebo	6	ALBUMIN	47	1
149	Placebo	6	BILIRUBIN	8	1
149	Placebo	6	ALT	57	1
149	Placebo	6	ALK.PHOSPHATASE	127	1
149	Placebo	6	HAEMOGLOBIN	11.9	1
149	Placebo	6	WHITE CELLS	7.02	1
149	Placebo	6	PLATELETS	221	1
149	Placebo	6	HAEMATOCRIT	0.363	1
149	Placebo	6	RED CELL COUNT	4.28	1
149	Placebo	6	MEAN CELL VOL.	84.8	1
149	Placebo	6	MEAN CELL HGB	27.8	1
149	Placebo	6	MEAN CELL HGB%	32.8	1
149	Placebo	6	NEUTROPHILS	90	1
149	Placebo	6	LYMPHOCYTES	8	1
149	Placebo	6	MONOCYTES	2	1
149	Placebo	6	EOSINOPHILS	0	1
149	Placebo	6	BASOPHILS	0	1
149	Placebo	6	E.S.R	6	1
149	Placebo	6	SODIUM	135	1
149	Placebo	6	POTASSIUM	3.3	1
149	Placebo	6	UREA	3.7	1
149	Placebo	6	AMYLASE	28	1
149	Placebo	6	CRP	133.7	1
149	Placebo	6	CREATININE	78	1
149	Placebo	7	ALBUMIN	44	2
149	Placebo	7	CRP	NaN	2
149	Placebo	7	HAEMOGLOBIN	11.7	2
149	Placebo	7	WHITE CELLS	4.45	2
149	Placebo	7	PLATELETS	189	2
149	Placebo	7	HAEMATOCRIT	0.344	2
149	Placebo	7	RED CELL COUNT	4.19	2
149	Placebo	7	MEAN CELL VOL.	82.1	2
149	Placebo	7	MEAN CELL HGB	27.9	2
149	Placebo	7	MEAN CELL HGB%	34	2
149	Placebo	7	NEUTROPHILS	76	2
149	Placebo	7	LYMPHOCYTES	20	2
149	Placebo	7	MONOCYTES	4	2
149	Placebo	7	EOSINOPHILS	0	2
149	Placebo	7	BASOPHILS	0	2
149	Placebo	7	SODIUM	135	2
149	Placebo	7	POTASSIUM	3.5	2
149	Placebo	7	UREA	4.2	2
149	Placebo	7	AMYLASE	28	2
149	Placebo	7	CREATININE	65	2
149	Placebo	7	E.S.R	27	2
149	Placebo	7	BILIRUBIN	7	2
149	Placebo	7	ALT	53	2
149	Placebo	7	ALK.PHOSPHATASE	129	2
149	Placebo	5	WHITE CELLS	8.11	0
149	Placebo	5	PLATELETS	281	0
149	Placebo	9	BILIRUBIN	4	4
149	Placebo	9	ALT	111	4
149	Placebo	9	ALK.PHOSPHATASE	199	4
149	Placebo	9	HAEMOGLOBIN	10.8	4
149	Placebo	9	WHITE CELLS	5.81	4
149	Placebo	9	PLATELETS	226	4
149	Placebo	9	HAEMATOCRIT	0.328	4
149	Placebo	9	RED CELL COUNT	3.96	4
149	Placebo	9	MEAN CELL VOL.	82.8	4
149	Placebo	9	MEAN CELL HGB	27.3	4
149	Placebo	9	MEAN CELL HGB%	32.9	4
149	Placebo	9	NEUTROPHILS	28	4
149	Placebo	9	LYMPHOCYTES	62	4
149	Placebo	9	MONOCYTES	8	4
149	Placebo	9	EOSINOPHILS	1	4
149	Placebo	9	BASOPHILS	2	4
149	Placebo	9	E.S.R	18	4
149	Placebo	9	SODIUM	138	4
149	Placebo	9	POTASSIUM	3.7	4
149	Placebo	9	UREA	3.8	4
149	Placebo	9	AMYLASE	36	4
149	Placebo	9	CRP	85.9	4
149	Placebo	9	CREATININE	54	4
149	Placebo	9	ALBUMIN	43	4
149	Placebo	10	BILIRUBIN	4	5
149	Placebo	10	ALT	100	5
149	Placebo	10	ALK.PHOSPHATASE	186	5
149	Placebo	10	E.S.R	28	5
149	Placebo	10	HAEMOGLOBIN	10.2	5
149	Placebo	10	WHITE CELLS	6.21	5
149	Placebo	10	PLATELETS	262	5
149	Placebo	10	HAEMATOCRIT	0.312	5
149	Placebo	10	RED CELL COUNT	3.72	5
149	Placebo	10	MEAN CELL VOL.	83.9	5
149	Placebo	10	MEAN CELL HGB	27.4	5
149	Placebo	10	MEAN CELL HGB%	32.7	5
149	Placebo	10	NEUTROPHILS	31	5
149	Placebo	10	LYMPHOCYTES	57	5
149	Placebo	10	MONOCYTES	9	5
149	Placebo	10	EOSINOPHILS	2	5
149	Placebo	10	BASOPHILS	1	5
149	Placebo	10	SODIUM	140	5
149	Placebo	10	POTASSIUM	3.9	5
149	Placebo	10	UREA	3.4	5
149	Placebo	10	AMYLASE	42	5
149	Placebo	10	CRP	45.4	5
149	Placebo	10	CREATININE	58	5
149	Placebo	10	ALBUMIN	42	5
149	Placebo	12	SODIUM	141	7
149	Placebo	12	POTASSIUM	3.7	7
149	Placebo	12	UREA	3	7
149	Placebo	12	AMYLASE	42	7
149	Placebo	12	CRP	19	7
149	Placebo	12	CREATININE	62	7
149	Placebo	12	HAEMOGLOBIN	10	7
149	Placebo	12	WHITE CELLS	7.82	7
149	Placebo	12	PLATELETS	380	7
149	Placebo	12	HAEMATOCRIT	0.311	7
149	Placebo	12	RED CELL COUNT	3.61	7
149	Placebo	12	MEAN CELL VOL.	86.1	7
149	Placebo	12	MEAN CELL HGB	27.7	7
149	Placebo	12	MEAN CELL HGB%	32.2	7
149	Placebo	12	NEUTROPHILS	39	7
149	Placebo	12	LYMPHOCYTES	49	7
149	Placebo	12	MONOCYTES	10	7
149	Placebo	12	EOSINOPHILS	2	7
149	Placebo	12	BASOPHILS	1	7
149	Placebo	12	BILIRUBIN	4	7
149	Placebo	12	ALT	80	7
149	Placebo	12	ALK.PHOSPHATASE	162	7
149	Placebo	12	E.S.R	36	7
149	Placebo	12	ALBUMIN	42	7
149	Placebo	14	POTASSIUM	3.3	9
149	Placebo	14	UREA	4.7	9
149	Placebo	14	AMYLASE	49	9
149	Placebo	14	CRP	9.9	9
149	Placebo	14	CREATININE	80	9
149	Placebo	14	BILIRUBIN	5	9
149	Placebo	14	ALT	58	9
149	Placebo	14	ALK.PHOSPHATASE	161	9
149	Placebo	14	HAEMOGLOBIN	10.9	9
149	Placebo	14	WHITE CELLS	10.9	9
149	Placebo	14	PLATELETS	534	9
149	Placebo	14	HAEMATOCRIT	0.344	9
149	Placebo	14	RED CELL COUNT	3.89	9
149	Placebo	14	MEAN CELL VOL.	88.4	9
149	Placebo	14	MEAN CELL HGB	28	9
149	Placebo	14	MEAN CELL HGB%	31.7	9
149	Placebo	14	NEUTROPHILS	48	9
149	Placebo	14	LYMPHOCYTES	44	9
149	Placebo	14	MONOCYTES	6	9
149	Placebo	14	EOSINOPHILS	2	9
149	Placebo	14	BASOPHILS	1	9
149	Placebo	14	E.S.R	25	9
149	Placebo	14	ALBUMIN	47	9
250	Ty21a	0	ALBUMIN	44	-8
250	Ty21a	0	SODIUM	139	-8
250	Ty21a	0	POTASSIUM	3.7	-8
250	Ty21a	0	UREA	6	-8
250	Ty21a	0	AMYLASE	47	-8
250	Ty21a	0	CRP	NaN	-8
250	Ty21a	0	CREATININE	89	-8
250	Ty21a	0	HAEMOGLOBIN	15	-8
250	Ty21a	0	WHITE CELLS	5.75	-8
250	Ty21a	0	PLATELETS	172	-8
250	Ty21a	0	HAEMATOCRIT	0.433	-8
250	Ty21a	0	RED CELL COUNT	4.74	-8
250	Ty21a	0	MEAN CELL VOL.	91.4	-8
250	Ty21a	0	MEAN CELL HGB	31.6	-8
250	Ty21a	0	MEAN CELL HGB%	34.6	-8
250	Ty21a	0	NEUTROPHILS	43	-8
250	Ty21a	0	LYMPHOCYTES	34	-8
250	Ty21a	0	MONOCYTES	11	-8
250	Ty21a	0	EOSINOPHILS	10	-8
250	Ty21a	0	BASOPHILS	1	-8
250	Ty21a	0	BILIRUBIN	9	-8
250	Ty21a	0	ALT	22	-8
250	Ty21a	0	ALK.PHOSPHATASE	151	-8
250	Ty21a	0	E.S.R	NaN	-8
250	Ty21a	5	ALBUMIN	51	-3
250	Ty21a	5	HAEMOGLOBIN	16.7	-3
250	Ty21a	5	WHITE CELLS	5.2	-3
250	Ty21a	5	PLATELETS	192	-3
250	Ty21a	5	HAEMATOCRIT	0.469	-3
250	Ty21a	5	RED CELL COUNT	5.21	-3
250	Ty21a	5	MEAN CELL VOL.	90	-3
250	Ty21a	5	MEAN CELL HGB	32.1	-3
250	Ty21a	5	MEAN CELL HGB%	35.6	-3
250	Ty21a	5	NEUTROPHILS	40	-3
250	Ty21a	5	LYMPHOCYTES	36	-3
250	Ty21a	5	MONOCYTES	11	-3
250	Ty21a	5	EOSINOPHILS	13	-3
250	Ty21a	5	BASOPHILS	1	-3
250	Ty21a	5	SODIUM	138	-3
250	Ty21a	5	POTASSIUM	3.9	-3
250	Ty21a	5	UREA	3.8	-3
250	Ty21a	5	AMYLASE	54	-3
250	Ty21a	5	CRP	NaN	-3
250	Ty21a	5	CREATININE	78	-3
250	Ty21a	5	E.S.R	NaN	-3
250	Ty21a	5	BILIRUBIN	20	-3
250	Ty21a	5	ALT	22	-3
250	Ty21a	5	ALK.PHOSPHATASE	148	-3
250	Ty21a	8	ALBUMIN	46	0
250	Ty21a	8	ALBUMIN	44	0
250	Ty21a	8	HAEMATOCRIT	0.402	0
250	Ty21a	8	RED CELL COUNT	4.4	0
250	Ty21a	8	MEAN CELL VOL.	91.4	0
250	Ty21a	8	MEAN CELL HGB	31.1	0
250	Ty21a	8	MEAN CELL HGB%	34.1	0
250	Ty21a	8	NEUTROPHILS	50	0
250	Ty21a	8	LYMPHOCYTES	25	0
250	Ty21a	8	MONOCYTES	17	0
250	Ty21a	8	EOSINOPHILS	7	0
250	Ty21a	8	BASOPHILS	1	0
250	Ty21a	8	BILIRUBIN	12	0
250	Ty21a	8	ALT	27	0
250	Ty21a	8	ALK.PHOSPHATASE	146	0
250	Ty21a	8	E.S.R	NaN	0
250	Ty21a	8	SODIUM	141	0
250	Ty21a	8	POTASSIUM	3.6	0
250	Ty21a	8	UREA	3.2	0
250	Ty21a	8	AMYLASE	48	0
250	Ty21a	8	CRP	3.4	0
250	Ty21a	8	CREATININE	76	0
250	Ty21a	8	E.S.R	2	0
250	Ty21a	8	BILIRUBIN	14	0
250	Ty21a	8	ALT	29	0
250	Ty21a	8	ALK.PHOSPHATASE	134	0
250	Ty21a	8	HAEMATOCRIT	0.415	0
250	Ty21a	8	RED CELL COUNT	4.59	0
250	Ty21a	8	MEAN CELL VOL.	90.4	0
250	Ty21a	8	MEAN CELL HGB	31.6	0
250	Ty21a	8	MEAN CELL HGB%	34.9	0
250	Ty21a	8	NEUTROPHILS	58	0
250	Ty21a	8	LYMPHOCYTES	15	0
250	Ty21a	8	MONOCYTES	17	0
250	Ty21a	8	EOSINOPHILS	9	0
250	Ty21a	8	BASOPHILS	1	0
250	Ty21a	8	SODIUM	140	0
250	Ty21a	8	POTASSIUM	3.7	0
250	Ty21a	8	UREA	3.2	0
250	Ty21a	8	AMYLASE	45	0
250	Ty21a	8	CRP	1.6	0
250	Ty21a	8	HAEMOGLOBIN	13.7	0
250	Ty21a	8	HAEMOGLOBIN	14.5	0
250	Ty21a	9	E.S.R	2	1
250	Ty21a	9	SODIUM	138	1
250	Ty21a	9	POTASSIUM	3.6	1
250	Ty21a	9	UREA	2.6	1
250	Ty21a	9	AMYLASE	48	1
250	Ty21a	9	CRP	9.6	1
250	Ty21a	9	CREATININE	78	1
250	Ty21a	9	HAEMOGLOBIN	14.8	1
250	Ty21a	9	WHITE CELLS	5.77	1
250	Ty21a	9	PLATELETS	140	1
250	Ty21a	9	HAEMATOCRIT	0.42	1
250	Ty21a	9	RED CELL COUNT	4.58	1
250	Ty21a	9	MEAN CELL VOL.	91.7	1
250	Ty21a	9	MEAN CELL HGB	32.3	1
250	Ty21a	9	MEAN CELL HGB%	35.2	1
250	Ty21a	9	NEUTROPHILS	66	1
250	Ty21a	9	LYMPHOCYTES	18	1
250	Ty21a	9	MONOCYTES	12	1
250	Ty21a	9	EOSINOPHILS	4	1
250	Ty21a	9	BASOPHILS	0	1
250	Ty21a	9	BILIRUBIN	13	1
250	Ty21a	9	ALT	25	1
250	Ty21a	9	ALK.PHOSPHATASE	155	1
250	Ty21a	9	ALBUMIN	47	1
250	Ty21a	10	HAEMOGLOBIN	14.8	2
250	Ty21a	10	WHITE CELLS	6.38	2
250	Ty21a	10	PLATELETS	128	2
250	Ty21a	10	HAEMATOCRIT	0.415	2
250	Ty21a	10	RED CELL COUNT	4.65	2
250	Ty21a	10	MEAN CELL VOL.	89.2	2
250	Ty21a	10	MEAN CELL HGB	31.8	2
250	Ty21a	10	MEAN CELL HGB%	35.7	2
250	Ty21a	10	NEUTROPHILS	71	2
250	Ty21a	10	LYMPHOCYTES	11	2
250	Ty21a	10	MONOCYTES	16	2
250	Ty21a	10	EOSINOPHILS	1	2
250	Ty21a	10	BASOPHILS	0	2
250	Ty21a	10	BILIRUBIN	19	2
250	Ty21a	10	ALT	27	2
250	Ty21a	10	ALK.PHOSPHATASE	151	2
250	Ty21a	10	E.S.R	8	2
250	Ty21a	10	SODIUM	138	2
250	Ty21a	10	POTASSIUM	3.9	2
250	Ty21a	10	UREA	2.9	2
250	Ty21a	10	AMYLASE	45	2
250	Ty21a	10	CRP	19.6	2
250	Ty21a	10	CREATININE	87	2
250	Ty21a	10	ALBUMIN	46	2
250	Ty21a	8	WHITE CELLS	5.91	0
250	Ty21a	8	PLATELETS	157	0
250	Ty21a	8	WHITE CELLS	5.78	0
250	Ty21a	8	PLATELETS	156	0
250	Ty21a	12	HAEMOGLOBIN	NaN	4
250	Ty21a	12	E.S.R	NaN	4
250	Ty21a	12	SODIUM	142	4
250	Ty21a	12	POTASSIUM	3.4	4
250	Ty21a	12	UREA	3.3	4
250	Ty21a	12	AMYLASE	43	4
250	Ty21a	12	CREATININE	82	4
250	Ty21a	12	BILIRUBIN	11	4
250	Ty21a	12	ALT	35	4
250	Ty21a	12	ALK.PHOSPHATASE	149	4
250	Ty21a	12	ALBUMIN	43	4
250	Ty21a	14	BILIRUBIN	16	6
250	Ty21a	14	ALT	41	6
250	Ty21a	14	ALK.PHOSPHATASE	146	6
250	Ty21a	14	HAEMOGLOBIN	14.4	6
250	Ty21a	14	WHITE CELLS	3.87	6
250	Ty21a	14	PLATELETS	198	6
250	Ty21a	14	HAEMATOCRIT	0.416	6
250	Ty21a	14	RED CELL COUNT	4.5	6
250	Ty21a	14	MEAN CELL VOL.	92.4	6
250	Ty21a	14	MEAN CELL HGB	32	6
250	Ty21a	14	MEAN CELL HGB%	34.6	6
250	Ty21a	14	NEUTROPHILS	32	6
250	Ty21a	14	LYMPHOCYTES	39	6
250	Ty21a	14	MONOCYTES	13	6
250	Ty21a	14	EOSINOPHILS	16	6
250	Ty21a	14	BASOPHILS	1	6
250	Ty21a	14	m NEUTROPHILS	32	6
250	Ty21a	14	SODIUM	141	6
250	Ty21a	14	POTASSIUM	3.7	6
250	Ty21a	14	UREA	3.3	6
250	Ty21a	14	AMYLASE	48	6
250	Ty21a	14	CRP	3.3	6
250	Ty21a	14	CREATININE	87	6
250	Ty21a	14	ALBUMIN	48	6
552	M01ZH09	0	ALBUMIN	49	-10
552	M01ZH09	0	SODIUM	141	-10
552	M01ZH09	0	POTASSIUM	3.8	-10
552	M01ZH09	0	UREA	4.4	-10
552	M01ZH09	0	AMYLASE	62	-10
552	M01ZH09	0	CRP	0.9	-10
552	M01ZH09	0	CREATININE	75	-10
552	M01ZH09	0	BILIRUBIN	11	-10
552	M01ZH09	0	ALT	27	-10
552	M01ZH09	0	ALK.PHOSPHATASE	145	-10
552	M01ZH09	0	E.S.R	5	-10
552	M01ZH09	0	HAEMOGLOBIN	13.7	-10
552	M01ZH09	0	WHITE CELLS	4.12	-10
552	M01ZH09	0	PLATELETS	205	-10
552	M01ZH09	0	HAEMATOCRIT	0.431	-10
552	M01ZH09	0	RED CELL COUNT	4.75	-10
552	M01ZH09	0	MEAN CELL VOL.	90.7	-10
552	M01ZH09	0	MEAN CELL HGB	28.8	-10
552	M01ZH09	0	MEAN CELL HGB%	31.8	-10
552	M01ZH09	0	NEUTROPHILS	48	-10
552	M01ZH09	0	LYMPHOCYTES	40	-10
552	M01ZH09	0	MONOCYTES	8	-10
552	M01ZH09	0	EOSINOPHILS	4	-10
552	M01ZH09	0	BASOPHILS	1	-10
552	M01ZH09	5	ALBUMIN	49	-5
552	M01ZH09	5	SODIUM	140	-5
552	M01ZH09	5	POTASSIUM	3.8	-5
552	M01ZH09	5	UREA	5.4	-5
552	M01ZH09	5	AMYLASE	61	-5
552	M01ZH09	5	CRP	NaN	-5
552	M01ZH09	5	CREATININE	72	-5
552	M01ZH09	5	E.S.R	NaN	-5
552	M01ZH09	5	HAEMOGLOBIN	14	-5
552	M01ZH09	5	WHITE CELLS	5.33	-5
552	M01ZH09	5	PLATELETS	211	-5
552	M01ZH09	5	HAEMATOCRIT	0.412	-5
552	M01ZH09	5	RED CELL COUNT	4.6	-5
552	M01ZH09	5	MEAN CELL VOL.	89.6	-5
552	M01ZH09	5	MEAN CELL HGB	30.4	-5
552	M01ZH09	5	MEAN CELL HGB%	34	-5
552	M01ZH09	5	NEUTROPHILS	48	-5
552	M01ZH09	5	LYMPHOCYTES	40	-5
552	M01ZH09	5	MONOCYTES	8	-5
552	M01ZH09	5	EOSINOPHILS	3	-5
552	M01ZH09	5	BASOPHILS	1	-5
552	M01ZH09	5	BILIRUBIN	12	-5
552	M01ZH09	5	ALT	20	-5
552	M01ZH09	5	ALK.PHOSPHATASE	143	-5
552	M01ZH09	10	WHITE CELLS	7.6	0
552	M01ZH09	10	PLATELETS	169	0
552	M01ZH09	8	ALBUMIN	47	-2
552	M01ZH09	8	SODIUM	140	-2
552	M01ZH09	8	POTASSIUM	3.9	-2
552	M01ZH09	8	UREA	4.8	-2
552	M01ZH09	8	AMYLASE	56	-2
552	M01ZH09	8	CRP	8.3	-2
552	M01ZH09	8	E.S.R	8	-2
552	M01ZH09	8	HAEMOGLOBIN	13	-2
552	M01ZH09	8	WHITE CELLS	6.92	-2
552	M01ZH09	8	PLATELETS	175	-2
552	M01ZH09	8	HAEMATOCRIT	0.399	-2
552	M01ZH09	8	RED CELL COUNT	4.33	-2
552	M01ZH09	8	MEAN CELL VOL.	92.1	-2
552	M01ZH09	8	MEAN CELL HGB	30	-2
552	M01ZH09	8	MEAN CELL HGB%	32.6	-2
552	M01ZH09	8	NEUTROPHILS	64	-2
552	M01ZH09	8	LYMPHOCYTES	22	-2
552	M01ZH09	8	MONOCYTES	11	-2
552	M01ZH09	8	EOSINOPHILS	2	-2
552	M01ZH09	8	BASOPHILS	1	-2
552	M01ZH09	8	BILIRUBIN	10	-2
552	M01ZH09	8	ALT	19	-2
552	M01ZH09	8	ALK.PHOSPHATASE	137	-2
552	M01ZH09	10	HAEMOGLOBIN	12.5	0
552	M01ZH09	10	HAEMATOCRIT	0.391	0
552	M01ZH09	10	RED CELL COUNT	4.33	0
552	M01ZH09	10	MEAN CELL VOL.	90.3	0
552	M01ZH09	10	MEAN CELL HGB	28.9	0
552	M01ZH09	10	MEAN CELL HGB%	32	0
552	M01ZH09	10	NEUTROPHILS	64	0
552	M01ZH09	10	LYMPHOCYTES	20	0
552	M01ZH09	10	MONOCYTES	15	0
552	M01ZH09	10	EOSINOPHILS	0	0
552	M01ZH09	10	BASOPHILS	0	0
552	M01ZH09	10	BILIRUBIN	8	0
552	M01ZH09	10	ALT	15	0
552	M01ZH09	10	ALK.PHOSPHATASE	131	0
552	M01ZH09	10	ALBUMIN	47	0
552	M01ZH09	10	E.S.R	NaN	0
552	M01ZH09	10	SODIUM	137	0
552	M01ZH09	10	POTASSIUM	3.9	0
552	M01ZH09	10	UREA	5.4	0
552	M01ZH09	10	AMYLASE	62	0
552	M01ZH09	10	CRP	59.8	0
552	M01ZH09	10	CREATININE	84	0
552	M01ZH09	11	BILIRUBIN	10	1
552	M01ZH09	11	ALT	21	1
552	M01ZH09	11	ALK.PHOSPHATASE	104	1
552	M01ZH09	11	SODIUM	137	1
552	M01ZH09	11	POTASSIUM	3.8	1
552	M01ZH09	11	UREA	3.9	1
552	M01ZH09	11	AMYLASE	50	1
552	M01ZH09	11	CRP	121.9	1
552	M01ZH09	11	CREATININE	84	1
552	M01ZH09	11	E.S.R	NaN	1
552	M01ZH09	11	HAEMOGLOBIN	13.1	1
552	M01ZH09	11	WHITE CELLS	6.55	1
552	M01ZH09	11	PLATELETS	137	1
552	M01ZH09	11	HAEMATOCRIT	0.4	1
552	M01ZH09	11	RED CELL COUNT	4.35	1
552	M01ZH09	11	MEAN CELL VOL.	92	1
552	M01ZH09	11	MEAN CELL HGB	30.1	1
552	M01ZH09	11	MEAN CELL HGB%	32.8	1
552	M01ZH09	11	NEUTROPHILS	75	1
552	M01ZH09	11	LYMPHOCYTES	13	1
552	M01ZH09	11	MONOCYTES	12	1
552	M01ZH09	11	EOSINOPHILS	1	1
552	M01ZH09	11	BASOPHILS	0	1
552	M01ZH09	11	ALBUMIN	45	1
552	M01ZH09	12	HAEMOGLOBIN	13.5	2
552	M01ZH09	12	WHITE CELLS	3.88	2
552	M01ZH09	12	PLATELETS	142	2
552	M01ZH09	12	HAEMATOCRIT	0.411	2
552	M01ZH09	12	RED CELL COUNT	4.55	2
552	M01ZH09	12	MEAN CELL VOL.	90.3	2
552	M01ZH09	12	MEAN CELL HGB	29.7	2
552	M01ZH09	12	MEAN CELL HGB%	32.8	2
552	M01ZH09	12	NEUTROPHILS	59	2
552	M01ZH09	12	LYMPHOCYTES	24	2
552	M01ZH09	12	MONOCYTES	16	2
552	M01ZH09	12	EOSINOPHILS	1	2
552	M01ZH09	12	BASOPHILS	1	2
552	M01ZH09	12	SODIUM	140	2
552	M01ZH09	12	POTASSIUM	3.8	2
552	M01ZH09	12	UREA	4.4	2
552	M01ZH09	12	AMYLASE	62	2
552	M01ZH09	12	CRP	118.8	2
552	M01ZH09	12	CREATININE	75	2
552	M01ZH09	12	BILIRUBIN	7	2
552	M01ZH09	12	ALT	25	2
552	M01ZH09	12	ALK.PHOSPHATASE	138	2
552	M01ZH09	12	E.S.R	22	2
552	M01ZH09	12	ALBUMIN	46	2
552	M01ZH09	14	WHITE CELLS	4.26	4
552	M01ZH09	14	PLATELETS	177	4
552	M01ZH09	14	HAEMATOCRIT	0.366	4
552	M01ZH09	14	RED CELL COUNT	3.99	4
552	M01ZH09	14	MEAN CELL VOL.	91.7	4
552	M01ZH09	14	MEAN CELL HGB	29.6	4
552	M01ZH09	14	MEAN CELL HGB%	32.2	4
552	M01ZH09	14	NEUTROPHILS	51	4
552	M01ZH09	14	LYMPHOCYTES	36	4
552	M01ZH09	14	MONOCYTES	10	4
552	M01ZH09	14	EOSINOPHILS	2	4
552	M01ZH09	14	BASOPHILS	1	4
552	M01ZH09	14	SODIUM	142	4
552	M01ZH09	14	POTASSIUM	4	4
552	M01ZH09	14	UREA	4.7	4
552	M01ZH09	14	AMYLASE	58	4
552	M01ZH09	14	CRP	41.6	4
552	M01ZH09	14	CREATININE	76	4
552	M01ZH09	14	E.S.R	33	4
552	M01ZH09	14	BILIRUBIN	3	4
552	M01ZH09	14	ALT	43	4
552	M01ZH09	14	ALK.PHOSPHATASE	148	4
552	M01ZH09	14	ALBUMIN	46	4
779	Placebo	0	ALBUMIN	47	-7
779	Placebo	0	BILIRUBIN	11	-7
779	Placebo	0	ALT	28	-7
779	Placebo	0	ALK.PHOSPHATASE	218	-7
779	Placebo	0	HAEMOGLOBIN	12.8	-7
779	Placebo	0	WHITE CELLS	4.07	-7
779	Placebo	0	PLATELETS	349	-7
779	Placebo	0	HAEMATOCRIT	0.402	-7
779	Placebo	0	RED CELL COUNT	4.37	-7
779	Placebo	0	MEAN CELL VOL.	92	-7
779	Placebo	0	MEAN CELL HGB	29.3	-7
779	Placebo	0	MEAN CELL HGB%	31.8	-7
779	Placebo	0	NEUTROPHILS	49	-7
779	Placebo	0	LYMPHOCYTES	37	-7
779	Placebo	0	MONOCYTES	7	-7
779	Placebo	0	EOSINOPHILS	6	-7
779	Placebo	0	BASOPHILS	1	-7
779	Placebo	0	SODIUM	140	-7
779	Placebo	0	POTASSIUM	3.9	-7
779	Placebo	0	UREA	3	-7
779	Placebo	0	AMYLASE	45	-7
779	Placebo	0	CRP	0.9	-7
779	Placebo	0	CREATININE	51	-7
779	Placebo	0	E.S.R	2	-7
779	Placebo	5	ALBUMIN	43	-2
779	Placebo	5	HAEMOGLOBIN	12.4	-2
779	Placebo	5	WHITE CELLS	5.26	-2
779	Placebo	5	PLATELETS	351	-2
779	Placebo	5	HAEMATOCRIT	0.368	-2
779	Placebo	5	RED CELL COUNT	4.06	-2
779	Placebo	5	MEAN CELL VOL.	90.6	-2
779	Placebo	5	MEAN CELL HGB	30.5	-2
779	Placebo	5	MEAN CELL HGB%	33.7	-2
779	Placebo	5	NEUTROPHILS	59	-2
779	Placebo	5	LYMPHOCYTES	27	-2
779	Placebo	5	MONOCYTES	11	-2
779	Placebo	5	EOSINOPHILS	3	-2
779	Placebo	5	BASOPHILS	1	-2
779	Placebo	5	E.S.R	NaN	-2
779	Placebo	5	SODIUM	137	-2
779	Placebo	5	POTASSIUM	4.1	-2
779	Placebo	5	UREA	3.9	-2
779	Placebo	5	AMYLASE	43	-2
779	Placebo	5	CRP	NaN	-2
779	Placebo	5	CREATININE	47	-2
779	Placebo	5	BILIRUBIN	7	-2
779	Placebo	5	ALT	37	-2
779	Placebo	5	ALK.PHOSPHATASE	170	-2
779	Placebo	7	ALBUMIN	42	0
779	Placebo	7	E.S.R	8	0
779	Placebo	7	SODIUM	135	0
779	Placebo	7	POTASSIUM	4	0
779	Placebo	7	UREA	3.8	0
779	Placebo	7	AMYLASE	41	0
779	Placebo	7	CRP	23.2	0
779	Placebo	7	CREATININE	53	0
779	Placebo	7	HAEMOGLOBIN	12.2	0
779	Placebo	7	HAEMATOCRIT	0.362	0
779	Placebo	7	RED CELL COUNT	4	0
779	Placebo	7	MEAN CELL VOL.	90.5	0
779	Placebo	7	MEAN CELL HGB	30.5	0
779	Placebo	7	MEAN CELL HGB%	33.7	0
779	Placebo	7	NEUTROPHILS	83	0
779	Placebo	7	LYMPHOCYTES	10	0
779	Placebo	7	MONOCYTES	7	0
779	Placebo	7	EOSINOPHILS	0	0
779	Placebo	7	BASOPHILS	0	0
779	Placebo	7	BILIRUBIN	6	0
779	Placebo	7	ALT	27	0
779	Placebo	7	ALK.PHOSPHATASE	157	0
779	Placebo	8	ALBUMIN	45	1
779	Placebo	8	SODIUM	137	1
779	Placebo	8	POTASSIUM	3.5	1
779	Placebo	8	UREA	4.3	1
779	Placebo	8	AMYLASE	40	1
779	Placebo	8	CRP	97.2	1
779	Placebo	8	CREATININE	60	1
779	Placebo	8	HAEMOGLOBIN	13.1	1
779	Placebo	8	WHITE CELLS	8.35	1
779	Placebo	8	PLATELETS	233	1
779	Placebo	8	HAEMATOCRIT	0.399	1
779	Placebo	8	RED CELL COUNT	4.29	1
779	Placebo	8	MEAN CELL VOL.	93	1
779	Placebo	8	MEAN CELL HGB	30.5	1
779	Placebo	8	MEAN CELL HGB%	32.8	1
779	Placebo	8	NEUTROPHILS	87	1
779	Placebo	8	LYMPHOCYTES	8	1
779	Placebo	8	MONOCYTES	4	1
779	Placebo	8	EOSINOPHILS	0	1
779	Placebo	8	BASOPHILS	0	1
779	Placebo	8	BILIRUBIN	9	1
779	Placebo	8	ALT	42	1
779	Placebo	8	ALK.PHOSPHATASE	149	1
779	Placebo	8	E.S.R	9	1
779	Placebo	7	WHITE CELLS	6.63	0
779	Placebo	7	PLATELETS	276	0
779	Placebo	9	E.S.R	NaN	2
779	Placebo	9	HAEMOGLOBIN	12.2	2
779	Placebo	9	WHITE CELLS	2.82	2
779	Placebo	9	PLATELETS	197	2
779	Placebo	9	HAEMATOCRIT	0.366	2
779	Placebo	9	RED CELL COUNT	4.08	2
779	Placebo	9	MEAN CELL VOL.	89.7	2
779	Placebo	9	MEAN CELL HGB	29.9	2
779	Placebo	9	MEAN CELL HGB%	33.3	2
779	Placebo	9	NEUTROPHILS	80	2
779	Placebo	9	LYMPHOCYTES	16	2
779	Placebo	9	MONOCYTES	4	2
779	Placebo	9	EOSINOPHILS	1	2
779	Placebo	9	BASOPHILS	1	2
779	Placebo	9	BILIRUBIN	9	2
779	Placebo	9	ALT	48	2
779	Placebo	9	ALK.PHOSPHATASE	134	2
779	Placebo	9	SODIUM	133	2
779	Placebo	9	POTASSIUM	3.9	2
779	Placebo	9	UREA	3.3	2
779	Placebo	9	AMYLASE	35	2
779	Placebo	9	CRP	130	2
779	Placebo	9	CREATININE	48	2
779	Placebo	9	ALBUMIN	41	2
779	Placebo	11	HAEMOGLOBIN	11.5	4
779	Placebo	11	WHITE CELLS	2.23	4
779	Placebo	11	PLATELETS	272	4
779	Placebo	11	HAEMATOCRIT	0.352	4
779	Placebo	11	RED CELL COUNT	3.94	4
779	Placebo	11	MEAN CELL VOL.	89.3	4
779	Placebo	11	MEAN CELL HGB	29.2	4
779	Placebo	11	MEAN CELL HGB%	32.7	4
779	Placebo	11	NEUTROPHILS	50	4
779	Placebo	11	LYMPHOCYTES	43	4
779	Placebo	11	MONOCYTES	7	4
779	Placebo	11	EOSINOPHILS	0	4
779	Placebo	11	BASOPHILS	0	4
779	Placebo	11	E.S.R	19	4
779	Placebo	11	SODIUM	138	4
779	Placebo	11	POTASSIUM	3.2	4
779	Placebo	11	UREA	1.9	4
779	Placebo	11	AMYLASE	39	4
779	Placebo	11	CRP	50.9	4
779	Placebo	11	CREATININE	52	4
779	Placebo	11	BILIRUBIN	7	4
779	Placebo	11	ALT	54	4
779	Placebo	11	ALK.PHOSPHATASE	194	4
779	Placebo	11	m NEUTROPHILS	50	4
779	Placebo	11	ALBUMIN	44	4
779	Placebo	13	SODIUM	140	6
779	Placebo	13	POTASSIUM	3.9	6
779	Placebo	13	UREA	2.5	6
779	Placebo	13	CRP	21.9	6
779	Placebo	13	CREATININE	51	6
779	Placebo	13	BILIRUBIN	5	6
779	Placebo	13	ALT	68	6
779	Placebo	13	ALK.PHOSPHATASE	205	6
779	Placebo	13	E.S.R	18	6
779	Placebo	13	HAEMOGLOBIN	11	6
779	Placebo	13	WHITE CELLS	2.85	6
779	Placebo	13	PLATELETS	362	6
779	Placebo	13	HAEMATOCRIT	0.343	6
779	Placebo	13	RED CELL COUNT	3.74	6
779	Placebo	13	MEAN CELL VOL.	91.7	6
779	Placebo	13	MEAN CELL HGB	29.4	6
779	Placebo	13	MEAN CELL HGB%	32.1	6
779	Placebo	13	NEUTROPHILS	26	6
779	Placebo	13	LYMPHOCYTES	60	6
779	Placebo	13	MONOCYTES	12	6
779	Placebo	13	EOSINOPHILS	0	6
779	Placebo	13	BASOPHILS	1	6
779	Placebo	13	ALBUMIN	43	6
779	Placebo	14	POTASSIUM	3.9	7
779	Placebo	14	UREA	2.3	7
779	Placebo	14	AMYLASE	47	7
779	Placebo	14	CRP	14.8	7
779	Placebo	14	CREATININE	54	7
779	Placebo	14	BILIRUBIN	6	7
779	Placebo	14	ALT	67	7
779	Placebo	14	ALK.PHOSPHATASE	213	7
779	Placebo	14	HAEMOGLOBIN	11.1	7
779	Placebo	14	WHITE CELLS	3.57	7
779	Placebo	14	PLATELETS	407	7
779	Placebo	14	HAEMATOCRIT	0.348	7
779	Placebo	14	RED CELL COUNT	3.76	7
779	Placebo	14	MEAN CELL VOL.	92.6	7
779	Placebo	14	MEAN CELL HGB	29.5	7
779	Placebo	14	MEAN CELL HGB%	31.9	7
779	Placebo	14	NEUTROPHILS	22	7
779	Placebo	14	LYMPHOCYTES	62	7
779	Placebo	14	MONOCYTES	13	7
779	Placebo	14	EOSINOPHILS	2	7
779	Placebo	14	BASOPHILS	1	7
779	Placebo	14	E.S.R	17	7
779	Placebo	14	ALBUMIN	43	7
586	M01ZH09	0	ALBUMIN	48
586	M01ZH09	0	BILIRUBIN	8
586	M01ZH09	0	ALT	19
586	M01ZH09	0	ALK.PHOSPHATASE	103
586	M01ZH09	0	HAEMOGLOBIN	15.5
586	M01ZH09	0	WHITE CELLS	7.18
586	M01ZH09	0	PLATELETS	316
586	M01ZH09	0	HAEMATOCRIT	0.464
586	M01ZH09	0	RED CELL COUNT	4.9
586	M01ZH09	0	MEAN CELL VOL.	94.7
586	M01ZH09	0	MEAN CELL HGB	31.6
586	M01ZH09	0	MEAN CELL HGB%	33.4
586	M01ZH09	0	NEUTROPHILS	62
586	M01ZH09	0	LYMPHOCYTES	26
586	M01ZH09	0	MONOCYTES	10
586	M01ZH09	0	EOSINOPHILS	3
586	M01ZH09	0	BASOPHILS	0
586	M01ZH09	0	SODIUM	139
586	M01ZH09	0	POTASSIUM	6.1
586	M01ZH09	0	UREA	5
586	M01ZH09	0	AMYLASE	63
586	M01ZH09	0	CRP	NaN
586	M01ZH09	0	CREATININE	78
586	M01ZH09	0	E.S.R	5
586	M01ZH09	5	ALBUMIN	45
586	M01ZH09	5	E.S.R	18
586	M01ZH09	5	HAEMOGLOBIN	14
586	M01ZH09	5	WHITE CELLS	6.48
586	M01ZH09	5	PLATELETS	315
586	M01ZH09	5	HAEMATOCRIT	0.427
586	M01ZH09	5	RED CELL COUNT	4.45
586	M01ZH09	5	MEAN CELL VOL.	96
586	M01ZH09	5	MEAN CELL HGB	31.5
586	M01ZH09	5	MEAN CELL HGB%	32.8
586	M01ZH09	5	NEUTROPHILS	58
586	M01ZH09	5	LYMPHOCYTES	29
586	M01ZH09	5	MONOCYTES	10
586	M01ZH09	5	EOSINOPHILS	3
586	M01ZH09	5	SODIUM	138
586	M01ZH09	5	POTASSIUM	6.9
586	M01ZH09	5	UREA	4.8
586	M01ZH09	5	AMYLASE	59
586	M01ZH09	5	CRP	NaN
586	M01ZH09	5	BILIRUBIN	6
586	M01ZH09	5	ALT	18
586	M01ZH09	5	ALK.PHOSPHATASE	73
586	M01ZH09	8	ALBUMIN	42
586	M01ZH09	8	E.S.R	NaN
586	M01ZH09	8	HAEMOGLOBIN	13.4
586	M01ZH09	8	WHITE CELLS	7.74
586	M01ZH09	8	PLATELETS	343
586	M01ZH09	8	HAEMATOCRIT	0.394
586	M01ZH09	8	RED CELL COUNT	4.18
586	M01ZH09	8	MEAN CELL VOL.	94.3
586	M01ZH09	8	MEAN CELL HGB	32.1
586	M01ZH09	8	MEAN CELL HGB%	34
586	M01ZH09	8	NEUTROPHILS	62
586	M01ZH09	8	LYMPHOCYTES	27
586	M01ZH09	8	MONOCYTES	9
586	M01ZH09	8	EOSINOPHILS	3
586	M01ZH09	8	BASOPHILS	1
586	M01ZH09	8	BILIRUBIN	5
586	M01ZH09	8	ALT	17
586	M01ZH09	8	ALK.PHOSPHATASE	88
586	M01ZH09	8	SODIUM	142
586	M01ZH09	8	POTASSIUM	5.7
586	M01ZH09	8	UREA	5.5
586	M01ZH09	8	AMYLASE	64
586	M01ZH09	8	CRP	NaN
586	M01ZH09	8	CREATININE	86
586	M01ZH09	10	SODIUM	139
586	M01ZH09	10	POTASSIUM	5.4
586	M01ZH09	10	UREA	5.5
586	M01ZH09	10	AMYLASE	76
586	M01ZH09	10	CRP	NaN
586	M01ZH09	10	CREATININE	75
586	M01ZH09	10	E.S.R	22
586	M01ZH09	10	HAEMOGLOBIN	13.9
586	M01ZH09	10	WHITE CELLS	7.15
586	M01ZH09	10	PLATELETS	343
586	M01ZH09	10	HAEMATOCRIT	0.419
586	M01ZH09	10	RED CELL COUNT	4.4
586	M01ZH09	10	MEAN CELL VOL.	95.2
586	M01ZH09	10	MEAN CELL HGB	31.6
586	M01ZH09	10	MEAN CELL HGB%	33.2
586	M01ZH09	10	NEUTROPHILS	61
586	M01ZH09	10	LYMPHOCYTES	25
586	M01ZH09	10	MONOCYTES	11
586	M01ZH09	10	EOSINOPHILS	4
586	M01ZH09	10	BASOPHILS	0
586	M01ZH09	10	BILIRUBIN	4
586	M01ZH09	10	ALT	22
586	M01ZH09	10	ALK.PHOSPHATASE	105
586	M01ZH09	10	ALBUMIN	48
586	M01ZH09	12	BILIRUBIN	6
586	M01ZH09	12	ALT	22
586	M01ZH09	12	ALK.PHOSPHATASE	92
586	M01ZH09	12	HAEMOGLOBIN	13.8
586	M01ZH09	12	WHITE CELLS	5.97
586	M01ZH09	12	PLATELETS	369
586	M01ZH09	12	HAEMATOCRIT	0.157
586	M01ZH09	12	RED CELL COUNT	1.54
586	M01ZH09	12	MEAN CELL VOL.	101.9
586	M01ZH09	12	MEAN CELL HGB	89.6
586	M01ZH09	12	MEAN CELL HGB%	87.9
586	M01ZH09	12	NEUTROPHILS	59
586	M01ZH09	12	LYMPHOCYTES	30
586	M01ZH09	12	MONOCYTES	8
586	M01ZH09	12	EOSINOPHILS	3
586	M01ZH09	12	BASOPHILS	1
586	M01ZH09	12	SODIUM	139
586	M01ZH09	12	POTASSIUM	6.3
586	M01ZH09	12	UREA	5.1
586	M01ZH09	12	AMYLASE	64
586	M01ZH09	12	CREATININE	87
586	M01ZH09	12	E.S.R	8
586	M01ZH09	12	ALBUMIN	45
586	M01ZH09	14	HAEMOGLOBIN	13.8
586	M01ZH09	14	WHITE CELLS	6.59
586	M01ZH09	14	PLATELETS	391
586	M01ZH09	14	HAEMATOCRIT	0.418
586	M01ZH09	14	RED CELL COUNT	4.33
586	M01ZH09	14	MEAN CELL VOL.	96.5
586	M01ZH09	14	MEAN CELL HGB	31.9
586	M01ZH09	14	MEAN CELL HGB%	33
586	M01ZH09	14	NEUTROPHILS	59
586	M01ZH09	14	LYMPHOCYTES	29
586	M01ZH09	14	MONOCYTES	9
586	M01ZH09	14	EOSINOPHILS	3
586	M01ZH09	14	BASOPHILS	1
586	M01ZH09	14	SODIUM	139
586	M01ZH09	14	POTASSIUM	6.7
586	M01ZH09	14	UREA	6.1
586	M01ZH09	14	AMYLASE	73
586	M01ZH09	14	CRP	1
586	M01ZH09	14	CREATININE	77
586	M01ZH09	14	BILIRUBIN	6
586	M01ZH09	14	ALT	21
586	M01ZH09	14	ALK.PHOSPHATASE	95
586	M01ZH09	14	ALBUMIN	46
777	M01ZH09	0	ALBUMIN	50	-13
777	M01ZH09	0	E.S.R	2	-13
777	M01ZH09	0	SODIUM	140	-13
777	M01ZH09	0	POTASSIUM	3.9	-13
777	M01ZH09	0	UREA	3.6	-13
777	M01ZH09	0	AMYLASE	85	-13
777	M01ZH09	0	CRP	NaN	-13
777	M01ZH09	0	CREATININE	70	-13
777	M01ZH09	0	HAEMOGLOBIN	15.9	-13
777	M01ZH09	0	WHITE CELLS	8.72	-13
777	M01ZH09	0	PLATELETS	221	-13
777	M01ZH09	0	HAEMATOCRIT	0.477	-13
777	M01ZH09	0	RED CELL COUNT	5.13	-13
777	M01ZH09	0	MEAN CELL VOL.	93	-13
777	M01ZH09	0	MEAN CELL HGB	31	-13
777	M01ZH09	0	MEAN CELL HGB%	33.3	-13
777	M01ZH09	0	NEUTROPHILS	57	-13
777	M01ZH09	0	LYMPHOCYTES	34	-13
777	M01ZH09	0	MONOCYTES	8	-13
777	M01ZH09	0	EOSINOPHILS	1	-13
777	M01ZH09	0	BASOPHILS	1	-13
777	M01ZH09	0	BILIRUBIN	9	-13
777	M01ZH09	0	ALT	13	-13
777	M01ZH09	0	ALK.PHOSPHATASE	224	-13
777	M01ZH09	5	ALBUMIN	46	-8
777	M01ZH09	5	SODIUM	142	-8
777	M01ZH09	5	POTASSIUM	3.1	-8
777	M01ZH09	5	UREA	5.3	-8
777	M01ZH09	5	AMYLASE	82	-8
777	M01ZH09	5	CRP	NaN	-8
777	M01ZH09	5	CREATININE	67	-8
777	M01ZH09	5	E.S.R	6	-8
777	M01ZH09	5	HAEMOGLOBIN	15.5	-8
777	M01ZH09	5	WHITE CELLS	7.12	-8
777	M01ZH09	5	PLATELETS	247	-8
777	M01ZH09	5	HAEMATOCRIT	0.478	-8
777	M01ZH09	5	RED CELL COUNT	4.91	-8
777	M01ZH09	5	MEAN CELL VOL.	97.4	-8
777	M01ZH09	5	MEAN CELL HGB	31.6	-8
777	M01ZH09	5	MEAN CELL HGB%	32.4	-8
777	M01ZH09	5	NEUTROPHILS	56	-8
777	M01ZH09	5	LYMPHOCYTES	33	-8
777	M01ZH09	5	MONOCYTES	9	-8
777	M01ZH09	5	EOSINOPHILS	1	-8
777	M01ZH09	5	BASOPHILS	0	-8
777	M01ZH09	5	BILIRUBIN	6	-8
777	M01ZH09	5	ALT	17	-8
777	M01ZH09	5	ALK.PHOSPHATASE	221	-8
777	M01ZH09	13	WHITE CELLS	7.82	0
777	M01ZH09	13	PLATELETS	195	0
777	M01ZH09	8	ALBUMIN	44	-5
777	M01ZH09	8	E.S.R	NaN	-5
777	M01ZH09	8	SODIUM	140	-5
777	M01ZH09	8	POTASSIUM	3.4	-5
777	M01ZH09	8	UREA	4.2	-5
777	M01ZH09	8	AMYLASE	81	-5
777	M01ZH09	8	CRP	NaN	-5
777	M01ZH09	8	CREATININE	70	-5
777	M01ZH09	8	BILIRUBIN	11	-5
777	M01ZH09	8	ALT	16	-5
777	M01ZH09	8	ALK.PHOSPHATASE	191	-5
777	M01ZH09	8	HAEMOGLOBIN	14.9	-5
777	M01ZH09	8	WHITE CELLS	6.09	-5
777	M01ZH09	8	PLATELETS	241	-5
777	M01ZH09	8	HAEMATOCRIT	0.451	-5
777	M01ZH09	8	RED CELL COUNT	4.67	-5
777	M01ZH09	8	MEAN CELL VOL.	96.6	-5
777	M01ZH09	8	MEAN CELL HGB	31.9	-5
777	M01ZH09	8	MEAN CELL HGB%	33	-5
777	M01ZH09	8	NEUTROPHILS	52	-5
777	M01ZH09	8	LYMPHOCYTES	37	-5
777	M01ZH09	8	MONOCYTES	10	-5
777	M01ZH09	8	EOSINOPHILS	2	-5
777	M01ZH09	8	BASOPHILS	0	-5
777	M01ZH09	10	ALBUMIN	49	-3
777	M01ZH09	10	E.S.R	2	-3
777	M01ZH09	10	HAEMOGLOBIN	14.7	-3
777	M01ZH09	10	WHITE CELLS	7.17	-3
777	M01ZH09	10	PLATELETS	233	-3
777	M01ZH09	10	HAEMATOCRIT	0.459	-3
777	M01ZH09	10	RED CELL COUNT	4.85	-3
777	M01ZH09	10	MEAN CELL VOL.	94.6	-3
777	M01ZH09	10	MEAN CELL HGB	30.3	-3
777	M01ZH09	10	MEAN CELL HGB%	32	-3
777	M01ZH09	10	NEUTROPHILS	69	-3
777	M01ZH09	10	LYMPHOCYTES	19	-3
777	M01ZH09	10	MONOCYTES	11	-3
777	M01ZH09	10	EOSINOPHILS	1	-3
777	M01ZH09	10	BASOPHILS	0	-3
777	M01ZH09	10	BILIRUBIN	12	-3
777	M01ZH09	10	ALT	18	-3
777	M01ZH09	10	ALK.PHOSPHATASE	206	-3
777	M01ZH09	10	SODIUM	141	-3
777	M01ZH09	10	POTASSIUM	3.6	-3
777	M01ZH09	10	UREA	4.4	-3
777	M01ZH09	10	AMYLASE	83	-3
777	M01ZH09	10	CRP	NaN	-3
777	M01ZH09	10	CREATININE	73	-3
777	M01ZH09	12	HAEMOGLOBIN	14.9	-1
777	M01ZH09	12	WHITE CELLS	5.79	-1
777	M01ZH09	12	PLATELETS	197	-1
777	M01ZH09	12	HAEMATOCRIT	0.451	-1
777	M01ZH09	12	RED CELL COUNT	4.69	-1
777	M01ZH09	12	MEAN CELL VOL.	96.2	-1
777	M01ZH09	12	MEAN CELL HGB	31.8	-1
777	M01ZH09	12	MEAN CELL HGB%	33	-1
777	M01ZH09	12	NEUTROPHILS	62	-1
777	M01ZH09	12	LYMPHOCYTES	24	-1
777	M01ZH09	12	MONOCYTES	14	-1
777	M01ZH09	12	EOSINOPHILS	0	-1
777	M01ZH09	12	BASOPHILS	0	-1
777	M01ZH09	12	E.S.R	2	-1
777	M01ZH09	12	SODIUM	139	-1
777	M01ZH09	12	POTASSIUM	3.5	-1
777	M01ZH09	12	UREA	3.1	-1
777	M01ZH09	12	AMYLASE	68	-1
777	M01ZH09	12	CRP	15.2	-1
777	M01ZH09	12	CREATININE	84	-1
777	M01ZH09	12	BILIRUBIN	14	-1
777	M01ZH09	12	ALT	17	-1
777	M01ZH09	12	ALK.PHOSPHATASE	178	-1
777	M01ZH09	12	ALBUMIN	49	-1
777	M01ZH09	13	SODIUM	134	0
777	M01ZH09	13	POTASSIUM	3.7	0
777	M01ZH09	13	UREA	3.2	0
777	M01ZH09	13	AMYLASE	67	0
777	M01ZH09	13	CRP	32.9	0
777	M01ZH09	13	CREATININE	92	0
777	M01ZH09	13	HAEMOGLOBIN	15	0
777	M01ZH09	13	HAEMATOCRIT	0.451	0
777	M01ZH09	13	RED CELL COUNT	4.76	0
777	M01ZH09	13	MEAN CELL VOL.	94.7	0
777	M01ZH09	13	MEAN CELL HGB	31.5	0
777	M01ZH09	13	MEAN CELL HGB%	33.3	0
777	M01ZH09	13	NEUTROPHILS	69	0
777	M01ZH09	13	LYMPHOCYTES	20	0
777	M01ZH09	13	MONOCYTES	12	0
777	M01ZH09	13	EOSINOPHILS	0	0
777	M01ZH09	13	BASOPHILS	0	0
777	M01ZH09	13	BILIRUBIN	19	0
777	M01ZH09	13	ALT	16	0
777	M01ZH09	13	ALK.PHOSPHATASE	187	0
777	M01ZH09	13	E.S.R	2	0
777	M01ZH09	13	ALBUMIN	49	0
777	M01ZH09	14	HAEMOGLOBIN	13.7	1
777	M01ZH09	14	WHITE CELLS	5.78	1
777	M01ZH09	14	PLATELETS	179	1
777	M01ZH09	14	HAEMATOCRIT	0.411	1
777	M01ZH09	14	RED CELL COUNT	4.45	1
777	M01ZH09	14	MEAN CELL VOL.	92.4	1
777	M01ZH09	14	MEAN CELL HGB	30.8	1
777	M01ZH09	14	MEAN CELL HGB%	33.3	1
777	M01ZH09	14	NEUTROPHILS	64	1
777	M01ZH09	14	LYMPHOCYTES	22	1
777	M01ZH09	14	MONOCYTES	14	1
777	M01ZH09	14	EOSINOPHILS	0	1
777	M01ZH09	14	BASOPHILS	0	1
777	M01ZH09	14	BILIRUBIN	17	1
777	M01ZH09	14	ALT	16	1
777	M01ZH09	14	ALK.PHOSPHATASE	162	1
777	M01ZH09	14	E.S.R	8	1
777	M01ZH09	14	SODIUM	134	1
777	M01ZH09	14	POTASSIUM	4	1
777	M01ZH09	14	UREA	3.3	1
777	M01ZH09	14	AMYLASE	75	1
777	M01ZH09	14	CRP	42.5	1
777	M01ZH09	14	CREATININE	76	1
777	M01ZH09	14	ALBUMIN	46	1
777	M01ZH09	15	HAEMOGLOBIN	13.7	2
777	M01ZH09	15	WHITE CELLS	3.61	2
777	M01ZH09	15	PLATELETS	187	2
777	M01ZH09	15	HAEMATOCRIT	0.408	2
777	M01ZH09	15	RED CELL COUNT	4.39	2
777	M01ZH09	15	MEAN CELL VOL.	92.9	2
777	M01ZH09	15	MEAN CELL HGB	31.2	2
777	M01ZH09	15	MEAN CELL HGB%	33.6	2
777	M01ZH09	15	NEUTROPHILS	54	2
777	M01ZH09	15	LYMPHOCYTES	30	2
777	M01ZH09	15	MONOCYTES	16	2
777	M01ZH09	15	EOSINOPHILS	0	2
777	M01ZH09	15	BASOPHILS	0	2
777	M01ZH09	15	BILIRUBIN	12	2
777	M01ZH09	15	ALT	47	2
777	M01ZH09	15	ALK.PHOSPHATASE	236	2
777	M01ZH09	15	E.S.R	6	2
777	M01ZH09	15	SODIUM	138	2
777	M01ZH09	15	POTASSIUM	3.9	2
777	M01ZH09	15	UREA	3.2	2
777	M01ZH09	15	AMYLASE	73	2
777	M01ZH09	15	CRP	37.9	2
777	M01ZH09	15	CREATININE	85	2
777	M01ZH09	15	ALBUMIN	46	2
777	M01ZH09	17	WHITE CELLS	4.02	4
777	M01ZH09	17	PLATELETS	195	4
777	M01ZH09	17	HAEMATOCRIT	0.419	4
777	M01ZH09	17	RED CELL COUNT	4.51	4
777	M01ZH09	17	MEAN CELL VOL.	92.9	4
777	M01ZH09	17	MEAN CELL HGB	30.4	4
777	M01ZH09	17	MEAN CELL HGB%	32.7	4
777	M01ZH09	17	NEUTROPHILS	41	4
777	M01ZH09	17	LYMPHOCYTES	42	4
777	M01ZH09	17	MONOCYTES	15	4
777	M01ZH09	17	EOSINOPHILS	1	4
777	M01ZH09	17	BASOPHILS	1	4
777	M01ZH09	17	BILIRUBIN	10	4
777	M01ZH09	17	ALT	39	4
777	M01ZH09	17	ALK.PHOSPHATASE	209	4
777	M01ZH09	17	E.S.R	8	4
777	M01ZH09	17	SODIUM	142	4
777	M01ZH09	17	POTASSIUM	3.8	4
777	M01ZH09	17	UREA	3.5	4
777	M01ZH09	17	AMYLASE	98	4
777	M01ZH09	17	CRP	15.6	4
777	M01ZH09	17	CREATININE	81	4
777	M01ZH09	17	ALBUMIN	48	4
616	Placebo	0	ALBUMIN	52	-6
616	Placebo	0	E.S.R	NaN	-6
616	Placebo	0	SODIUM	141	-6
616	Placebo	0	POTASSIUM	4.3	-6
616	Placebo	0	UREA	5.2	-6
616	Placebo	0	AMYLASE	61	-6
616	Placebo	0	CRP	3.8	-6
616	Placebo	0	CREATININE	77	-6
616	Placebo	0	HAEMOGLOBIN	13.9	-6
616	Placebo	0	WHITE CELLS	7.17	-6
616	Placebo	0	PLATELETS	345	-6
616	Placebo	0	HAEMATOCRIT	0.426	-6
616	Placebo	0	RED CELL COUNT	4.8	-6
616	Placebo	0	MEAN CELL VOL.	88.8	-6
616	Placebo	0	MEAN CELL HGB	29	-6
616	Placebo	0	MEAN CELL HGB%	32.6	-6
616	Placebo	0	NEUTROPHILS	71	-6
616	Placebo	0	LYMPHOCYTES	17	-6
616	Placebo	0	MONOCYTES	8	-6
616	Placebo	0	EOSINOPHILS	3	-6
616	Placebo	0	BASOPHILS	1	-6
616	Placebo	0	BILIRUBIN	6	-6
616	Placebo	0	ALT	9	-6
616	Placebo	0	ALK.PHOSPHATASE	188	-6
616	Placebo	5	ALBUMIN	48	-1
616	Placebo	5	E.S.R	NaN	-1
616	Placebo	5	SODIUM	140	-1
616	Placebo	5	POTASSIUM	3.6	-1
616	Placebo	5	UREA	6.4	-1
616	Placebo	5	AMYLASE	57	-1
616	Placebo	5	CRP	NaN	-1
616	Placebo	5	CREATININE	82	-1
616	Placebo	5	BILIRUBIN	2	-1
616	Placebo	5	ALT	10	-1
616	Placebo	5	ALK.PHOSPHATASE	165	-1
616	Placebo	5	HAEMOGLOBIN	13.9	-1
616	Placebo	5	WHITE CELLS	10.11	-1
616	Placebo	5	PLATELETS	331	-1
616	Placebo	5	HAEMATOCRIT	0.44	-1
616	Placebo	5	RED CELL COUNT	4.73	-1
616	Placebo	5	MEAN CELL VOL.	93	-1
616	Placebo	5	MEAN CELL HGB	29.4	-1
616	Placebo	5	MEAN CELL HGB%	31.6	-1
616	Placebo	5	NEUTROPHILS	72	-1
616	Placebo	5	LYMPHOCYTES	16	-1
616	Placebo	5	MONOCYTES	9	-1
616	Placebo	5	EOSINOPHILS	2	-1
616	Placebo	5	BASOPHILS	1	-1
616	Placebo	6	ALBUMIN	48	0
616	Placebo	6	E.S.R	11	0
616	Placebo	6	HAEMATOCRIT	0.388	0
616	Placebo	6	RED CELL COUNT	4.36	0
616	Placebo	6	MEAN CELL VOL.	89	0
616	Placebo	6	MEAN CELL HGB	29.4	0
616	Placebo	6	MEAN CELL HGB%	33	0
616	Placebo	6	NEUTROPHILS	85	0
616	Placebo	6	LYMPHOCYTES	8	0
616	Placebo	6	MONOCYTES	6	0
616	Placebo	6	EOSINOPHILS	0	0
616	Placebo	6	BASOPHILS	1	0
616	Placebo	6	SODIUM	135	0
616	Placebo	6	POTASSIUM	3.5	0
616	Placebo	6	UREA	3.3	0
616	Placebo	6	AMYLASE	58	0
616	Placebo	6	CRP	16.3	0
616	Placebo	6	CREATININE	66	0
616	Placebo	6	BILIRUBIN	5	0
616	Placebo	6	ALT	8	0
616	Placebo	6	ALK.PHOSPHATASE	163	0
616	Placebo	6	HAEMOGLOBIN	12.8	0
616	Placebo	7	ALBUMIN	50	1
616	Placebo	7	E.S.R	NaN	1
616	Placebo	7	SODIUM	137	1
616	Placebo	7	POTASSIUM	3.6	1
616	Placebo	7	UREA	3.2	1
616	Placebo	7	AMYLASE	54	1
616	Placebo	7	CRP	119.4	1
616	Placebo	7	CREATININE	70	1
616	Placebo	7	HAEMOGLOBIN	13.2	1
616	Placebo	7	WHITE CELLS	11.92	1
616	Placebo	7	PLATELETS	254	1
616	Placebo	7	HAEMATOCRIT	0.406	1
616	Placebo	7	RED CELL COUNT	4.56	1
616	Placebo	7	MEAN CELL VOL.	89	1
616	Placebo	7	MEAN CELL HGB	28.9	1
616	Placebo	7	MEAN CELL HGB%	32.5	1
616	Placebo	7	NEUTROPHILS	88	1
616	Placebo	7	LYMPHOCYTES	6	1
616	Placebo	7	MONOCYTES	5	1
616	Placebo	7	EOSINOPHILS	0	1
616	Placebo	7	BASOPHILS	0	1
616	Placebo	7	BILIRUBIN	5	1
616	Placebo	7	ALT	19	1
616	Placebo	7	ALK.PHOSPHATASE	166	1
616	Placebo	8	SODIUM	137	2
616	Placebo	8	POTASSIUM	3.4	2
616	Placebo	8	UREA	3.4	2
616	Placebo	8	CRP	NaN	2
616	Placebo	8	CREATININE	71	2
616	Placebo	8	E.S.R	NaN	2
616	Placebo	8	HAEMOGLOBIN	12.4	2
616	Placebo	8	WHITE CELLS	7.07	2
616	Placebo	8	PLATELETS	206	2
616	Placebo	8	HAEMATOCRIT	0.366	2
616	Placebo	8	RED CELL COUNT	4.1	2
616	Placebo	8	MEAN CELL VOL.	89.3	2
616	Placebo	8	MEAN CELL HGB	30.2	2
616	Placebo	8	MEAN CELL HGB%	33.9	2
616	Placebo	8	NEUTROPHILS	85	2
616	Placebo	8	LYMPHOCYTES	10	2
616	Placebo	8	MONOCYTES	4	2
616	Placebo	8	EOSINOPHILS	0	2
616	Placebo	8	BASOPHILS	0	2
616	Placebo	8	BILIRUBIN	6	2
616	Placebo	8	ALT	30	2
616	Placebo	8	ALK.PHOSPHATASE	142	2
616	Placebo	8	ALBUMIN	45	2
616	Placebo	6	WHITE CELLS	8.81	0
616	Placebo	6	PLATELETS	195	0
616	Placebo	10	E.S.R	26	4
616	Placebo	10	HAEMOGLOBIN	10.2	4
616	Placebo	10	WHITE CELLS	3.42	4
616	Placebo	10	PLATELETS	227	4
616	Placebo	10	HAEMATOCRIT	0.316	4
616	Placebo	10	RED CELL COUNT	3.68	4
616	Placebo	10	MEAN CELL VOL.	85.9	4
616	Placebo	10	MEAN CELL HGB	27.7	4
616	Placebo	10	MEAN CELL HGB%	32.3	4
616	Placebo	10	NEUTROPHILS	54	4
616	Placebo	10	LYMPHOCYTES	33	4
616	Placebo	10	MONOCYTES	11	4
616	Placebo	10	EOSINOPHILS	1	4
616	Placebo	10	BASOPHILS	2	4
616	Placebo	10	BILIRUBIN	4	4
616	Placebo	10	ALT	35	4
616	Placebo	10	ALK.PHOSPHATASE	182	4
616	Placebo	10	SODIUM	140	4
616	Placebo	10	POTASSIUM	3.5	4
616	Placebo	10	UREA	3.7	4
616	Placebo	10	CRP	64	4
616	Placebo	10	CREATININE	70	4
616	Placebo	10	ALBUMIN	46	4
616	Placebo	12	E.S.R	21	6
616	Placebo	12	HAEMOGLOBIN	11	6
616	Placebo	12	WHITE CELLS	5.02	6
616	Placebo	12	PLATELETS	334	6
616	Placebo	12	HAEMATOCRIT	0.35	6
616	Placebo	12	RED CELL COUNT	3.85	6
616	Placebo	12	MEAN CELL VOL.	90.9	6
616	Placebo	12	MEAN CELL HGB	28.6	6
616	Placebo	12	MEAN CELL HGB%	31.4	6
616	Placebo	12	NEUTROPHILS	45	6
616	Placebo	12	LYMPHOCYTES	38	6
616	Placebo	12	MONOCYTES	14	6
616	Placebo	12	EOSINOPHILS	3	6
616	Placebo	12	BASOPHILS	1	6
616	Placebo	12	BILIRUBIN	4	6
616	Placebo	12	ALT	47	6
616	Placebo	12	ALK.PHOSPHATASE	184	6
616	Placebo	12	SODIUM	141	6
616	Placebo	12	POTASSIUM	4.1	6
616	Placebo	12	UREA	3.9	6
616	Placebo	12	AMYLASE	65	6
616	Placebo	12	CRP	18.2	6
616	Placebo	12	CREATININE	62	6
616	Placebo	12	ALBUMIN	45	6
616	Placebo	14	BILIRUBIN	3	8
616	Placebo	14	ALT	42	8
616	Placebo	14	ALK.PHOSPHATASE	190	8
616	Placebo	14	HAEMOGLOBIN	11.9	8
616	Placebo	14	WHITE CELLS	8.05	8
616	Placebo	14	PLATELETS	555	8
616	Placebo	14	HAEMATOCRIT	0.377	8
616	Placebo	14	RED CELL COUNT	4.13	8
616	Placebo	14	MEAN CELL VOL.	91.3	8
616	Placebo	14	MEAN CELL HGB	28.8	8
616	Placebo	14	MEAN CELL HGB%	31.6	8
616	Placebo	14	NEUTROPHILS	58	8
616	Placebo	14	LYMPHOCYTES	31	8
616	Placebo	14	MONOCYTES	9	8
616	Placebo	14	EOSINOPHILS	2	8
616	Placebo	14	BASOPHILS	1	8
616	Placebo	14	SODIUM	140	8
616	Placebo	14	POTASSIUM	3.7	8
616	Placebo	14	UREA	5.1	8
616	Placebo	14	AMYLASE	76	8
616	Placebo	14	CRP	5.6	8
616	Placebo	14	CREATININE	67	8
616	Placebo	14	ALBUMIN	49	8
926	Placebo	0	ALBUMIN	45
926	Placebo	0	HAEMOGLOBIN	14.9
926	Placebo	0	WHITE CELLS	5.13
926	Placebo	0	PLATELETS	193
926	Placebo	0	HAEMATOCRIT	0.443
926	Placebo	0	RED CELL COUNT	4.78
926	Placebo	0	MEAN CELL VOL.	92.7
926	Placebo	0	MEAN CELL HGB	31.2
926	Placebo	0	MEAN CELL HGB%	33.6
926	Placebo	0	NEUTROPHILS	40
926	Placebo	0	LYMPHOCYTES	46
926	Placebo	0	MONOCYTES	11
926	Placebo	0	EOSINOPHILS	3
926	Placebo	0	BASOPHILS	0
926	Placebo	0	BILIRUBIN	16
926	Placebo	0	ALT	23
926	Placebo	0	ALK.PHOSPHATASE	145
926	Placebo	0	SODIUM	141
926	Placebo	0	POTASSIUM	3.9
926	Placebo	0	UREA	6
926	Placebo	0	AMYLASE	61
926	Placebo	0	CRP	0.6
926	Placebo	0	CREATININE	78
926	Placebo	0	E.S.R	2
926	Placebo	5	ALBUMIN	47
926	Placebo	5	E.S.R	NaN
926	Placebo	5	HAEMOGLOBIN	15.5
926	Placebo	5	WHITE CELLS	4.09
926	Placebo	5	PLATELETS	224
926	Placebo	5	HAEMATOCRIT	0.466
926	Placebo	5	RED CELL COUNT	4.87
926	Placebo	5	MEAN CELL VOL.	95.7
926	Placebo	5	MEAN CELL HGB	31.8
926	Placebo	5	MEAN CELL HGB%	33.3
926	Placebo	5	NEUTROPHILS	47
926	Placebo	5	LYMPHOCYTES	39
926	Placebo	5	MONOCYTES	10
926	Placebo	5	EOSINOPHILS	4
926	Placebo	5	BASOPHILS	1
926	Placebo	5	SODIUM	140
926	Placebo	5	POTASSIUM	3.8
926	Placebo	5	UREA	4.8
926	Placebo	5	AMYLASE	68
926	Placebo	5	CRP	NaN
926	Placebo	5	BILIRUBIN	8
926	Placebo	5	ALT	18
926	Placebo	5	ALK.PHOSPHATASE	149
926	Placebo	8	ALBUMIN	43
926	Placebo	8	SODIUM	140
926	Placebo	8	POTASSIUM	3.9
926	Placebo	8	UREA	4.4
926	Placebo	8	AMYLASE	55
926	Placebo	8	CRP	NaN
926	Placebo	8	CREATININE	82
926	Placebo	8	BILIRUBIN	16
926	Placebo	8	ALT	20
926	Placebo	8	ALK.PHOSPHATASE	139
926	Placebo	8	E.S.R	NaN
926	Placebo	8	HAEMOGLOBIN	14.4
926	Placebo	8	WHITE CELLS	4.76
926	Placebo	8	PLATELETS	216
926	Placebo	8	HAEMATOCRIT	0.437
926	Placebo	8	RED CELL COUNT	4.57
926	Placebo	8	MEAN CELL VOL.	95.6
926	Placebo	8	MEAN CELL HGB	31.5
926	Placebo	8	MEAN CELL HGB%	33
926	Placebo	8	NEUTROPHILS	51
926	Placebo	8	LYMPHOCYTES	30
926	Placebo	8	MONOCYTES	10
926	Placebo	8	EOSINOPHILS	9
926	Placebo	8	BASOPHILS	0
926	Placebo	10	BILIRUBIN	18
926	Placebo	10	ALT	23
926	Placebo	10	ALK.PHOSPHATASE	143
926	Placebo	10	HAEMOGLOBIN	14.8
926	Placebo	10	WHITE CELLS	5.11
926	Placebo	10	PLATELETS	224
926	Placebo	10	HAEMATOCRIT	0.444
926	Placebo	10	RED CELL COUNT	4.76
926	Placebo	10	MEAN CELL VOL.	93.3
926	Placebo	10	MEAN CELL HGB	31.1
926	Placebo	10	MEAN CELL HGB%	33.3
926	Placebo	10	NEUTROPHILS	43
926	Placebo	10	LYMPHOCYTES	41
926	Placebo	10	MONOCYTES	9
926	Placebo	10	EOSINOPHILS	7
926	Placebo	10	BASOPHILS	0
926	Placebo	10	SODIUM	141
926	Placebo	10	POTASSIUM	3.8
926	Placebo	10	UREA	4.7
926	Placebo	10	AMYLASE	55
926	Placebo	10	CRP	NaN
926	Placebo	10	CREATININE	79
926	Placebo	10	E.S.R	2
926	Placebo	10	ALBUMIN	46
926	Placebo	12	BILIRUBIN	21
926	Placebo	12	ALT	19
926	Placebo	12	ALK.PHOSPHATASE	139
926	Placebo	12	SODIUM	141
926	Placebo	12	POTASSIUM	3.7
926	Placebo	12	UREA	4.7
926	Placebo	12	AMYLASE	51
926	Placebo	12	CRP	NaN
926	Placebo	12	CREATININE	73
926	Placebo	12	HAEMOGLOBIN	14.5
926	Placebo	12	WHITE CELLS	3.9
926	Placebo	12	PLATELETS	231
926	Placebo	12	HAEMATOCRIT	0.444
926	Placebo	12	RED CELL COUNT	4.66
926	Placebo	12	MEAN CELL VOL.	95.3
926	Placebo	12	MEAN CELL HGB	31.1
926	Placebo	12	MEAN CELL HGB%	32.7
926	Placebo	12	NEUTROPHILS	45
926	Placebo	12	LYMPHOCYTES	41
926	Placebo	12	MONOCYTES	9
926	Placebo	12	EOSINOPHILS	5
926	Placebo	12	BASOPHILS	1
926	Placebo	12	E.S.R	2
926	Placebo	12	ALBUMIN	46
926	Placebo	14	WHITE CELLS	5.32
926	Placebo	14	PLATELETS	230
926	Placebo	14	HAEMATOCRIT	0.433
926	Placebo	14	RED CELL COUNT	4.6
926	Placebo	14	MEAN CELL VOL.	94.1
926	Placebo	14	MEAN CELL HGB	31.1
926	Placebo	14	MEAN CELL HGB%	33
926	Placebo	14	NEUTROPHILS	49
926	Placebo	14	LYMPHOCYTES	39
926	Placebo	14	MONOCYTES	9
926	Placebo	14	EOSINOPHILS	2
926	Placebo	14	BASOPHILS	1
926	Placebo	14	BILIRUBIN	11
926	Placebo	14	ALT	20
926	Placebo	14	ALK.PHOSPHATASE	146
926	Placebo	14	E.S.R	2
926	Placebo	14	SODIUM	144
926	Placebo	14	POTASSIUM	3.3
926	Placebo	14	UREA	4.2
926	Placebo	14	AMYLASE	63
926	Placebo	14	CRP	NaN
926	Placebo	14	CREATININE	73
926	Placebo	14	ALBUMIN	47
207	M01ZH09	0	ALBUMIN	44
207	M01ZH09	0	HAEMOGLOBIN	13.1
207	M01ZH09	0	WHITE CELLS	7.65
207	M01ZH09	0	PLATELETS	248
207	M01ZH09	0	HAEMATOCRIT	0.399
207	M01ZH09	0	RED CELL COUNT	4.43
207	M01ZH09	0	MEAN CELL VOL.	90.1
207	M01ZH09	0	MEAN CELL HGB	29.6
207	M01ZH09	0	MEAN CELL HGB%	32.8
207	M01ZH09	0	NEUTROPHILS	70
207	M01ZH09	0	LYMPHOCYTES	22
207	M01ZH09	0	MONOCYTES	6
207	M01ZH09	0	EOSINOPHILS	1
207	M01ZH09	0	BASOPHILS	1
207	M01ZH09	0	SODIUM	144
207	M01ZH09	0	POTASSIUM	3.5
207	M01ZH09	0	UREA	3.6
207	M01ZH09	0	AMYLASE	55
207	M01ZH09	0	CRP	3.9
207	M01ZH09	0	CREATININE	65
207	M01ZH09	0	E.S.R	16
207	M01ZH09	0	BILIRUBIN	9
207	M01ZH09	0	ALT	20
207	M01ZH09	0	ALK.PHOSPHATASE	135
207	M01ZH09	5	ALBUMIN	45
207	M01ZH09	5	BILIRUBIN	5
207	M01ZH09	5	ALT	15
207	M01ZH09	5	ALK.PHOSPHATASE	132
207	M01ZH09	5	HAEMOGLOBIN	13
207	M01ZH09	5	WHITE CELLS	6.49
207	M01ZH09	5	PLATELETS	243
207	M01ZH09	5	HAEMATOCRIT	0.407
207	M01ZH09	5	RED CELL COUNT	4.49
207	M01ZH09	5	MEAN CELL VOL.	90.6
207	M01ZH09	5	MEAN CELL HGB	29
207	M01ZH09	5	MEAN CELL HGB%	31.9
207	M01ZH09	5	NEUTROPHILS	64
207	M01ZH09	5	LYMPHOCYTES	28
207	M01ZH09	5	MONOCYTES	6
207	M01ZH09	5	EOSINOPHILS	1
207	M01ZH09	5	BASOPHILS	1
207	M01ZH09	5	E.S.R	2
207	M01ZH09	5	SODIUM	144
207	M01ZH09	5	POTASSIUM	4
207	M01ZH09	5	UREA	4.3
207	M01ZH09	5	AMYLASE	61
207	M01ZH09	5	CRP	5
207	M01ZH09	5	CREATININE	69
207	M01ZH09	8	ALBUMIN	41
207	M01ZH09	8	E.S.R	NaN
207	M01ZH09	8	SODIUM	144
207	M01ZH09	8	POTASSIUM	3.9
207	M01ZH09	8	UREA	3.3
207	M01ZH09	8	AMYLASE	50
207	M01ZH09	8	CRP	2.2
207	M01ZH09	8	CREATININE	69
207	M01ZH09	8	BILIRUBIN	6
207	M01ZH09	8	ALT	16
207	M01ZH09	8	ALK.PHOSPHATASE	130
207	M01ZH09	8	HAEMOGLOBIN	12.8
207	M01ZH09	8	WHITE CELLS	7.64
207	M01ZH09	8	PLATELETS	226
207	M01ZH09	8	HAEMATOCRIT	0.387
207	M01ZH09	8	RED CELL COUNT	4.32
207	M01ZH09	8	MEAN CELL VOL.	89.6
207	M01ZH09	8	MEAN CELL HGB	29.6
207	M01ZH09	8	MEAN CELL HGB%	33.1
207	M01ZH09	8	NEUTROPHILS	64
207	M01ZH09	8	LYMPHOCYTES	28
207	M01ZH09	8	MONOCYTES	7
207	M01ZH09	8	EOSINOPHILS	1
207	M01ZH09	8	BASOPHILS	1
207	M01ZH09	10	E.S.R	20
207	M01ZH09	10	BILIRUBIN	4
207	M01ZH09	10	ALT	17
207	M01ZH09	10	ALK.PHOSPHATASE	139
207	M01ZH09	10	SODIUM	144
207	M01ZH09	10	POTASSIUM	3.6
207	M01ZH09	10	UREA	3.7
207	M01ZH09	10	AMYLASE	71
207	M01ZH09	10	CRP	6.1
207	M01ZH09	10	CREATININE	71
207	M01ZH09	10	HAEMOGLOBIN	12.6
207	M01ZH09	10	WHITE CELLS	8.68
207	M01ZH09	10	PLATELETS	215
207	M01ZH09	10	HAEMATOCRIT	0.389
207	M01ZH09	10	RED CELL COUNT	4.3
207	M01ZH09	10	MEAN CELL VOL.	90.5
207	M01ZH09	10	MEAN CELL HGB	29.3
207	M01ZH09	10	MEAN CELL HGB%	32.4
207	M01ZH09	10	NEUTROPHILS	68
207	M01ZH09	10	LYMPHOCYTES	27
207	M01ZH09	10	MONOCYTES	4
207	M01ZH09	10	EOSINOPHILS	1
207	M01ZH09	10	BASOPHILS	0
207	M01ZH09	10	ALBUMIN	44
207	M01ZH09	12	E.S.R	NaN
207	M01ZH09	12	HAEMOGLOBIN	13.4
207	M01ZH09	12	WHITE CELLS	10
207	M01ZH09	12	PLATELETS	212
207	M01ZH09	12	HAEMATOCRIT	0.421
207	M01ZH09	12	RED CELL COUNT	4.57
207	M01ZH09	12	MEAN CELL VOL.	92.1
207	M01ZH09	12	MEAN CELL HGB	29.3
207	M01ZH09	12	MEAN CELL HGB%	31.8
207	M01ZH09	12	NEUTROPHILS	75
207	M01ZH09	12	LYMPHOCYTES	19
207	M01ZH09	12	MONOCYTES	5
207	M01ZH09	12	EOSINOPHILS	1
207	M01ZH09	12	BASOPHILS	0
207	M01ZH09	12	BILIRUBIN	6
207	M01ZH09	12	ALT	25
207	M01ZH09	12	ALK.PHOSPHATASE	142
207	M01ZH09	12	SODIUM	143
207	M01ZH09	12	POTASSIUM	3.6
207	M01ZH09	12	UREA	4.2
207	M01ZH09	12	AMYLASE	67
207	M01ZH09	12	CRP	2.4
207	M01ZH09	12	CREATININE	76
207	M01ZH09	12	ALBUMIN	48
207	M01ZH09	15	HAEMOGLOBIN	12.3
207	M01ZH09	15	WHITE CELLS	9.51
207	M01ZH09	15	PLATELETS	217
207	M01ZH09	15	HAEMATOCRIT	0.377
207	M01ZH09	15	RED CELL COUNT	4.28
207	M01ZH09	15	MEAN CELL VOL.	88.1
207	M01ZH09	15	MEAN CELL HGB	28.7
207	M01ZH09	15	MEAN CELL HGB%	32.6
207	M01ZH09	15	NEUTROPHILS	71
207	M01ZH09	15	LYMPHOCYTES	23
207	M01ZH09	15	MONOCYTES	5
207	M01ZH09	15	EOSINOPHILS	1
207	M01ZH09	15	BASOPHILS	0
207	M01ZH09	15	BILIRUBIN	5
207	M01ZH09	15	ALT	22
207	M01ZH09	15	ALK.PHOSPHATASE	133
207	M01ZH09	15	SODIUM	142
207	M01ZH09	15	POTASSIUM	3.6
207	M01ZH09	15	UREA	4.9
207	M01ZH09	15	AMYLASE	68
207	M01ZH09	15	CRP	1.9
207	M01ZH09	15	CREATININE	67
207	M01ZH09	15	ALBUMIN	43
783	Placebo	0	ALBUMIN	43	-7
783	Placebo	0	HAEMOGLOBIN	12.3	-7
783	Placebo	0	WHITE CELLS	4.69	-7
783	Placebo	0	PLATELETS	189	-7
783	Placebo	0	HAEMATOCRIT	0.37	-7
783	Placebo	0	RED CELL COUNT	4.3	-7
783	Placebo	0	MEAN CELL VOL.	86	-7
783	Placebo	0	MEAN CELL HGB	28.6	-7
783	Placebo	0	MEAN CELL HGB%	33.2	-7
783	Placebo	0	NEUTROPHILS	48	-7
783	Placebo	0	LYMPHOCYTES	41	-7
783	Placebo	0	MONOCYTES	7	-7
783	Placebo	0	EOSINOPHILS	4	-7
783	Placebo	0	BASOPHILS	0	-7
783	Placebo	0	E.S.R	2	-7
783	Placebo	0	BILIRUBIN	7	-7
783	Placebo	0	ALT	12	-7
783	Placebo	0	ALK.PHOSPHATASE	133	-7
783	Placebo	0	CALCIUM	2.36	-7
783	Placebo	0	ADJUSTED CALC.	2.31	-7
783	Placebo	0	MAGNESIUM	0.72	-7
783	Placebo	0	SODIUM	139	-7
783	Placebo	0	POTASSIUM	3.8	-7
783	Placebo	0	UREA	4.1	-7
783	Placebo	0	AMYLASE	49	-7
783	Placebo	0	CRP	3	-7
783	Placebo	5	ALBUMIN	44	-2
783	Placebo	5	BILIRUBIN	9	-2
783	Placebo	5	ALT	10	-2
783	Placebo	5	ALK.PHOSPHATASE	136	-2
783	Placebo	5	HAEMOGLOBIN	12.1	-2
783	Placebo	5	WHITE CELLS	6.15	-2
783	Placebo	5	PLATELETS	366	-2
783	Placebo	5	HAEMATOCRIT	0.387	-2
783	Placebo	5	RED CELL COUNT	4.45	-2
783	Placebo	5	MEAN CELL VOL.	87	-2
783	Placebo	5	MEAN CELL HGB	27.2	-2
783	Placebo	5	MEAN CELL HGB%	31.3	-2
783	Placebo	5	NEUTROPHILS	65	-2
783	Placebo	5	LYMPHOCYTES	23	-2
783	Placebo	5	MONOCYTES	7	-2
783	Placebo	5	EOSINOPHILS	3	-2
783	Placebo	5	BASOPHILS	1	-2
783	Placebo	5	SODIUM	139	-2
783	Placebo	5	POTASSIUM	4	-2
783	Placebo	5	UREA	5.1	-2
783	Placebo	5	AMYLASE	58	-2
783	Placebo	5	CRP	NaN	-2
783	Placebo	5	CREATININE	78	-2
783	Placebo	5	E.S.R	6	-2
783	Placebo	7	ALBUMIN	44	0
783	Placebo	7	E.S.R	11	0
783	Placebo	7	HAEMOGLOBIN	12	0
783	Placebo	7	HAEMATOCRIT	0.365	0
783	Placebo	7	RED CELL COUNT	4.15	0
783	Placebo	7	MEAN CELL VOL.	88	0
783	Placebo	7	MEAN CELL HGB	28.9	0
783	Placebo	7	MEAN CELL HGB%	32.9	0
783	Placebo	7	NEUTROPHILS	77	0
783	Placebo	7	LYMPHOCYTES	14	0
783	Placebo	7	MONOCYTES	9	0
783	Placebo	7	EOSINOPHILS	0	0
783	Placebo	7	BASOPHILS	0	0
783	Placebo	7	SODIUM	140	0
783	Placebo	7	POTASSIUM	3.7	0
783	Placebo	7	UREA	3	0
783	Placebo	7	AMYLASE	64	0
783	Placebo	7	CRP	12.1	0
783	Placebo	7	CREATININE	66	0
783	Placebo	7	BILIRUBIN	6	0
783	Placebo	7	ALT	13	0
783	Placebo	7	ALK.PHOSPHATASE	146	0
783	Placebo	7	WHITE CELLS	7.41	0
783	Placebo	7	PLATELETS	297	0
783	Placebo	9	E.S.R	28	2
783	Placebo	9	SODIUM	137	2
783	Placebo	9	POTASSIUM	4.2	2
783	Placebo	9	UREA	3	2
783	Placebo	9	AMYLASE	39	2
783	Placebo	9	CRP	68.5	2
783	Placebo	9	CREATININE	68	2
783	Placebo	9	BILIRUBIN	6	2
783	Placebo	9	ALT	12	2
783	Placebo	9	ALK.PHOSPHATASE	140	2
783	Placebo	9	HAEMOGLOBIN	11.2	2
783	Placebo	9	WHITE CELLS	6.69	2
783	Placebo	9	PLATELETS	238	2
783	Placebo	9	HAEMATOCRIT	0.361	2
783	Placebo	9	RED CELL COUNT	4.13	2
783	Placebo	9	MEAN CELL VOL.	87.4	2
783	Placebo	9	MEAN CELL HGB	27.1	2
783	Placebo	9	MEAN CELL HGB%	31	2
783	Placebo	9	NEUTROPHILS	83	2
783	Placebo	9	LYMPHOCYTES	9	2
783	Placebo	9	MONOCYTES	8	2
783	Placebo	9	EOSINOPHILS	0	2
783	Placebo	9	BASOPHILS	0	2
783	Placebo	9	ALBUMIN	41	2
783	Placebo	10	E.S.R	NaN	3
783	Placebo	10	HAEMOGLOBIN	11.1	3
783	Placebo	10	WHITE CELLS	4.42	3
783	Placebo	10	PLATELETS	249	3
783	Placebo	10	HAEMATOCRIT	0.346	3
783	Placebo	10	RED CELL COUNT	3.92	3
783	Placebo	10	MEAN CELL VOL.	88.3	3
783	Placebo	10	MEAN CELL HGB	28.3	3
783	Placebo	10	MEAN CELL HGB%	32.1	3
783	Placebo	10	NEUTROPHILS	70	3
783	Placebo	10	LYMPHOCYTES	20	3
783	Placebo	10	MONOCYTES	10	3
783	Placebo	10	EOSINOPHILS	0	3
783	Placebo	10	BASOPHILS	1	3
783	Placebo	10	BILIRUBIN	5	3
783	Placebo	10	ALT	19	3
783	Placebo	10	ALK.PHOSPHATASE	143	3
783	Placebo	10	SODIUM	140	3
783	Placebo	10	POTASSIUM	3.8	3
783	Placebo	10	UREA	5.5	3
783	Placebo	10	AMYLASE	45	3
783	Placebo	10	CRP	70.8	3
783	Placebo	10	CREATININE	71	3
783	Placebo	10	ALBUMIN	42	3
783	Placebo	12	E.S.R	21	5
783	Placebo	12	SODIUM	137	5
783	Placebo	12	POTASSIUM	3.7	5
783	Placebo	12	UREA	4.2	5
783	Placebo	12	AMYLASE	49	5
783	Placebo	12	CRP	24	5
783	Placebo	12	CREATININE	66	5
783	Placebo	12	BILIRUBIN	4	5
783	Placebo	12	ALT	19	5
783	Placebo	12	ALK.PHOSPHATASE	165	5
783	Placebo	12	HAEMOGLOBIN	9.9	5
783	Placebo	12	WHITE CELLS	3.46	5
783	Placebo	12	PLATELETS	309	5
783	Placebo	12	HAEMATOCRIT	0.315	5
783	Placebo	12	RED CELL COUNT	3.65	5
783	Placebo	12	MEAN CELL VOL.	86.3	5
783	Placebo	12	MEAN CELL HGB	27.1	5
783	Placebo	12	MEAN CELL HGB%	31.4	5
783	Placebo	12	NEUTROPHILS	52	5
783	Placebo	12	LYMPHOCYTES	34	5
783	Placebo	12	MONOCYTES	8	5
783	Placebo	12	EOSINOPHILS	5	5
783	Placebo	12	BASOPHILS	1	5
783	Placebo	12	ALBUMIN	40	5
783	Placebo	14	WHITE CELLS	4.34	7
783	Placebo	14	PLATELETS	402	7
783	Placebo	14	HAEMATOCRIT	0.304	7
783	Placebo	14	RED CELL COUNT	3.47	7
783	Placebo	14	MEAN CELL VOL.	87.6	7
783	Placebo	14	MEAN CELL HGB	28	7
783	Placebo	14	MEAN CELL HGB%	31.9	7
783	Placebo	14	NEUTROPHILS	42	7
783	Placebo	14	LYMPHOCYTES	46	7
783	Placebo	14	MONOCYTES	8	7
783	Placebo	14	EOSINOPHILS	4	7
783	Placebo	14	BASOPHILS	1	7
783	Placebo	14	E.S.R	31	7
2	Ty21a	0	ALBUMIN	43	-8
2	Ty21a	0	HAEMOGLOBIN	14.6	-8
2	Ty21a	0	WHITE CELLS	7.21	-8
2	Ty21a	0	PLATELETS	227	-8
2	Ty21a	0	HAEMATOCRIT	0.445	-8
2	Ty21a	0	RED CELL COUNT	4.95	-8
2	Ty21a	0	MEAN CELL VOL.	89.9	-8
2	Ty21a	0	MEAN CELL HGB	29.5	-8
2	Ty21a	0	MEAN CELL HGB%	32.8	-8
2	Ty21a	0	NEUTROPHILS	49	-8
2	Ty21a	0	LYMPHOCYTES	36	-8
2	Ty21a	0	MONOCYTES	11	-8
2	Ty21a	0	EOSINOPHILS	4	-8
2	Ty21a	0	BASOPHILS	0	-8
2	Ty21a	0	BILIRUBIN	13	-8
2	Ty21a	0	ALT	17	-8
2	Ty21a	0	ALK.PHOSPHATASE	98	-8
2	Ty21a	0	E.S.R	NaN	-8
2	Ty21a	0	SODIUM	139	-8
2	Ty21a	0	POTASSIUM	3.9	-8
2	Ty21a	0	UREA	5.5	-8
2	Ty21a	0	AMYLASE	55	-8
2	Ty21a	0	CRP	NaN	-8
2	Ty21a	0	CREATININE	80	-8
2	Ty21a	5	ALBUMIN	47	-3
2	Ty21a	5	E.S.R	6	-3
2	Ty21a	5	HAEMOGLOBIN	15	-3
2	Ty21a	5	WHITE CELLS	8.2	-3
2	Ty21a	5	PLATELETS	248	-3
2	Ty21a	5	HAEMATOCRIT	0.454	-3
2	Ty21a	5	RED CELL COUNT	5	-3
2	Ty21a	5	MEAN CELL VOL.	90.8	-3
2	Ty21a	5	MEAN CELL HGB	30	-3
2	Ty21a	5	MEAN CELL HGB%	33	-3
2	Ty21a	5	NEUTROPHILS	58	-3
2	Ty21a	5	LYMPHOCYTES	25	-3
2	Ty21a	5	MONOCYTES	14	-3
2	Ty21a	5	EOSINOPHILS	3	-3
2	Ty21a	5	BASOPHILS	0	-3
2	Ty21a	5	SODIUM	142	-3
2	Ty21a	5	POTASSIUM	3.8	-3
2	Ty21a	5	UREA	4.6	-3
2	Ty21a	5	AMYLASE	52	-3
2	Ty21a	5	CRP	2.6	-3
2	Ty21a	5	CREATININE	91	-3
2	Ty21a	5	BILIRUBIN	18	-3
2	Ty21a	5	ALT	16	-3
2	Ty21a	5	ALK.PHOSPHATASE	108	-3
2	Ty21a	8	ALBUMIN	45	0
2	Ty21a	8	AMYLASE	51	0
2	Ty21a	8	CRP	12.6	0
2	Ty21a	8	BILIRUBIN	13	0
2	Ty21a	8	ALT	16	0
2	Ty21a	8	ALK.PHOSPHATASE	112	0
2	Ty21a	8	E.S.R	2	0
2	Ty21a	8	HAEMATOCRIT	0.438	0
2	Ty21a	8	RED CELL COUNT	4.91	0
2	Ty21a	8	MEAN CELL VOL.	89.2	0
2	Ty21a	8	MEAN CELL HGB	30.1	0
2	Ty21a	8	MEAN CELL HGB%	33.8	0
2	Ty21a	8	NEUTROPHILS	65	0
2	Ty21a	8	LYMPHOCYTES	19	0
2	Ty21a	8	MONOCYTES	17	0
2	Ty21a	8	EOSINOPHILS	0	0
2	Ty21a	8	BASOPHILS	0	0
2	Ty21a	8	HAEMOGLOBIN	14.8	0
2	Ty21a	9	E.S.R	2	1
2	Ty21a	9	SODIUM	140	1
2	Ty21a	9	POTASSIUM	3.7	1
2	Ty21a	9	UREA	3.6	1
2	Ty21a	9	AMYLASE	51	1
2	Ty21a	9	CRP	36.8	1
2	Ty21a	9	CREATININE	100	1
2	Ty21a	9	BILIRUBIN	10	1
2	Ty21a	9	ALT	20	1
2	Ty21a	9	ALK.PHOSPHATASE	114	1
2	Ty21a	9	HAEMOGLOBIN	15.3	1
2	Ty21a	9	WHITE CELLS	8.11	1
2	Ty21a	9	PLATELETS	224	1
2	Ty21a	9	HAEMATOCRIT	0.461	1
2	Ty21a	9	RED CELL COUNT	5.07	1
2	Ty21a	9	MEAN CELL VOL.	90.9	1
2	Ty21a	9	MEAN CELL HGB	30.2	1
2	Ty21a	9	MEAN CELL HGB%	33.2	1
2	Ty21a	9	NEUTROPHILS	73	1
2	Ty21a	9	LYMPHOCYTES	13	1
2	Ty21a	9	MONOCYTES	14	1
2	Ty21a	9	EOSINOPHILS	0	1
2	Ty21a	9	BASOPHILS	0	1
2	Ty21a	9	ALBUMIN	45	1
2	Ty21a	10	POTASSIUM	NaN	2
2	Ty21a	10	E.S.R	2	2
2	Ty21a	10	HAEMOGLOBIN	14.8	2
2	Ty21a	10	WHITE CELLS	5.26	2
2	Ty21a	10	PLATELETS	192	2
2	Ty21a	10	HAEMATOCRIT	0.442	2
2	Ty21a	10	RED CELL COUNT	4.97	2
2	Ty21a	10	MEAN CELL VOL.	88.9	2
2	Ty21a	10	MEAN CELL HGB	29.8	2
2	Ty21a	10	MEAN CELL HGB%	33.5	2
2	Ty21a	10	NEUTROPHILS	60	2
2	Ty21a	10	LYMPHOCYTES	20	2
2	Ty21a	10	MONOCYTES	20	2
2	Ty21a	10	EOSINOPHILS	0	2
2	Ty21a	10	BASOPHILS	0	2
2	Ty21a	8	WHITE CELLS	7.35	0
2	Ty21a	8	PLATELETS	235	0
2	Ty21a	12	E.S.R	6	4
2	Ty21a	12	SODIUM	141	4
2	Ty21a	12	POTASSIUM	3.8	4
2	Ty21a	12	UREA	4.7	4
2	Ty21a	12	AMYLASE	47	4
2	Ty21a	12	CRP	23.2	4
2	Ty21a	12	CREATININE	83	4
2	Ty21a	12	HAEMOGLOBIN	13.8	4
2	Ty21a	12	WHITE CELLS	4.3	4
2	Ty21a	12	PLATELETS	244	4
2	Ty21a	12	HAEMATOCRIT	0.428	4
2	Ty21a	12	RED CELL COUNT	4.69	4
2	Ty21a	12	MEAN CELL VOL.	91.3	4
2	Ty21a	12	MEAN CELL HGB	29.4	4
2	Ty21a	12	MEAN CELL HGB%	32.2	4
2	Ty21a	12	NEUTROPHILS	43	4
2	Ty21a	12	LYMPHOCYTES	38	4
2	Ty21a	12	MONOCYTES	14	4
2	Ty21a	12	EOSINOPHILS	4	4
2	Ty21a	12	BASOPHILS	1	4
2	Ty21a	12	BILIRUBIN	6	4
2	Ty21a	12	ALT	26	4
2	Ty21a	12	ALK.PHOSPHATASE	115	4
2	Ty21a	12	ALBUMIN	44	4
2	Ty21a	14	HAEMOGLOBIN	13.7	6
2	Ty21a	14	WHITE CELLS	5.2	6
2	Ty21a	14	PLATELETS	307	6
2	Ty21a	14	HAEMATOCRIT	0.418	6
2	Ty21a	14	RED CELL COUNT	4.71	6
2	Ty21a	14	MEAN CELL VOL.	88.7	6
2	Ty21a	14	MEAN CELL HGB	29.1	6
2	Ty21a	14	MEAN CELL HGB%	32.8	6
2	Ty21a	14	NEUTROPHILS	48	6
2	Ty21a	14	LYMPHOCYTES	37	6
2	Ty21a	14	MONOCYTES	11	6
2	Ty21a	14	EOSINOPHILS	4	6
2	Ty21a	14	BASOPHILS	0	6
2	Ty21a	14	BILIRUBIN	13	6
2	Ty21a	14	ALT	47	6
2	Ty21a	14	ALK.PHOSPHATASE	113	6
2	Ty21a	14	SODIUM	140	6
2	Ty21a	14	POTASSIUM	3.8	6
2	Ty21a	14	UREA	4.3	6
2	Ty21a	14	AMYLASE	52	6
2	Ty21a	14	CRP	11.4	6
2	Ty21a	14	ALBUMIN	46	6
703	Ty21a	0	ALBUMIN	46	-7
[truncated: 13,075 more rows]

## Sheet: TDBldQuant
Group	DayTD	TDCriteria	TDBldQuant
M01ZH09	9	HiTemp	0.6
M01ZH09		Day14				Group = vaccine group allocation
M01ZH09	13	HiTemp	0.210526			DayTD = Day of Typhoid Diagnosis relative to challenge agent ingestion
M01ZH09		Day14				TDCriteria = Criterion used to make Typhoid Diagnosis or initiate treatment
M01ZH09		Day14				TDBldQuant = Quantitate blood culture result (CFU/mL) from sample collected before initiation of antibiotics at Typhoid Diagnosis
M01ZH09		Day14
M01ZH09	9	HiTemp
M01ZH09	16	BCafterDay7
M01ZH09	14	HiTemp	0
M01ZH09	8	HiTemp	0.777778
M01ZH09	9	BCafterDay7	0
M01ZH09	12	BCafterDay7	0
M01ZH09		Day14
M01ZH09	10	HiTemp	0
M01ZH09	11	BCafterDay7
M01ZH09	10	HiTemp	6.22222
M01ZH09		Day14
M01ZH09	10	HiTemp	0
M01ZH09		Day14
M01ZH09		Day14
M01ZH09		Day14
M01ZH09	8	BCplusSympbeforeDay7	0.4
M01ZH09	8	BCplusSympbeforeDay7	0.8
M01ZH09	6	BCplusSympbeforeDay7
M01ZH09
M01ZH09	9	HiTemp	0
M01ZH09		Day14
M01ZH09		Day14
M01ZH09		Symptoms
M01ZH09	10	HiTemp	0
M01ZH09		Day14
M01ZH09		Day14
M01ZH09	8	BCafterDay7	1.4
Placebo	5	HiTemp	46.9
Placebo	7	HiTemp	10.7
Placebo	6	BCplusSympbeforeDay7	11.5556
Placebo		Day14
Placebo	7	HiTemp
Placebo	9	HiTemp	0.9
Placebo
Placebo		Day14
Placebo	8	BCafterDay7	1.77778
Placebo	6	BCplusSympbeforeDay7	2.33333
Placebo		Day14
Placebo	8	HiTemp	1.33333
Placebo	7	BCplusSympbeforeDay7
Placebo		Day14
Placebo		Day14
Placebo		Day14
Placebo	11	BCafterDay7	0
Placebo	6	BCplusSympbeforeDay7	1.9
Placebo		Day14
Placebo	10	HiTemp	0
Placebo		Day14
Placebo	9	HiTemp	0.3
Placebo
Placebo	7	BCplusSympbeforeDay7
Placebo	7	BCplusSympbeforeDay7
Placebo		Day14
Placebo		Day14
Placebo	10	BCafterDay7	0
Placebo
Placebo	6	HiTemp	0.111111
Placebo	8	BCplusSympbeforeDay7	0.2
Placebo	6	HiTemp	5.4
Placebo	7	BCafterDay7	0.5
Ty21a		Day14
Ty21a	8	BCafterDay7	0.9
Ty21a	8	BCplusSympbeforeDay7	0.651163
Ty21a
Ty21a	7	BCplusSympbeforeDay7	0.777778
Ty21a		Day14
Ty21a	7	BCplusSympbeforeDay7	0
Ty21a	10	BCafterDay7	0
Ty21a		Day14
Ty21a		Day14
Ty21a	5	HiTemp	4.5
Ty21a		Day14
Ty21a	11	HiTemp	0
Ty21a		Day14
Ty21a		Day14
Ty21a
Ty21a		Day14
Ty21a	14	BCafterDay7
Ty21a		Day14
Ty21a	7	BCplusSympbeforeDay7
Ty21a		Day14
Ty21a		Day14
Ty21a	6	HiTemp	0
Ty21a	11	BCafterDay7	0
Ty21a	8	BCplusSympbeforeDay7	0.888889
Ty21a		Day14
Ty21a
Ty21a		Day14
Ty21a	5	HiTemp	0
Ty21a		Day14
Ty21a		Day14
Ty21a		Day14
Ty21a		Day14

## Sheet: Microbiology results
SubjectID	Specimen	CultureResult	STyphi	Contaminant	Group	TDDayNo	SampleDayNo	TDSampleDayNo
568	FAECES	NO BACTERIAL PATHOGENS ISOLATED	0	0	Ty21a		-1
568	FAECES	NO BACTERIAL PATHOGENS ISOLATED	0	0	Ty21a		1			SubjectID = participant number
568	FAECES	NO BACTERIAL PATHOGENS ISOLATED	0	0	Ty21a		2			Specimen = specimen type
568	BLOOD	NO GROWTH AFTER 5 DAYS	0	0	Ty21a		5			CultureResult = culture result
568	BLOOD	COAGULASE NEGATIVE STAPHYLOCOCCUS isolated	0	1	Ty21a		6			Styphi = S. Typhi isolated (1 yes; 0 no)
568	FAECES	NO BACTERIAL PATHOGENS ISOLATED	0	0	Ty21a		6			Contaminant = contaminant isolated from clood culture (1 yes; 0 no)
568	FAECES	NO BACTERIAL PATHOGENS ISOLATED	0	0	Ty21a		7			Group = allocated vaccine group
568	BLOOD	NO GROWTH AFTER 5 DAYS	0	0	Ty21a		7			TDDayNo = number days after challenge ingestion when typhoid was diagnosed
568	FAECES	NO BACTERIAL PATHOGENS ISOLATED	0	0	Ty21a		7			SampleDayNo = sample day relative to challenge ingestion (note, some stool samples were collected the night before challenge ingestion, hence -1)
568	BLOOD	NO GROWTH AFTER 5 DAYS	0	0	Ty21a		8			TDSampleDayNo = sample day relative to Typhoid Diagnosis day
568	BLOOD	NO GROWTH AFTER 5 DAYS	0	0	Ty21a		9
568	RECTAL SWAB	NO BACTERIAL PATHOGENS ISOLATED	0	0	Ty21a		9
568	FAECES	NO BACTERIAL PATHOGENS ISOLATED	0	0	Ty21a		10
568	BLOOD	NO GROWTH AFTER 5 DAYS	0	0	Ty21a		10
568	BLOOD	NO GROWTH AFTER 5 DAYS	0	0	Ty21a		11
568	FAECES	NO BACTERIAL PATHOGENS ISOLATED	0	0	Ty21a		11
568	FAECES	SALMONELLA TYPHI isolated	1	0	Ty21a		12
568	BLOOD	NO GROWTH AFTER 5 DAYS	0	0	Ty21a		12
568	RECTAL SWAB	NO BACTERIAL PATHOGENS ISOLATED	0	0	Ty21a		12
568	BLOOD	NO GROWTH AFTER 5 DAYS	0	0	Ty21a		13
568	FAECES	SALMONELLA TYPHI isolated	1	0	Ty21a		14
568	BLOOD	NO GROWTH AFTER 5 DAYS	0	0	Ty21a		14
568	FAECES	No bacterial pathogens isolated.	0	0	Ty21a		59
568	FAECES	NO BACTERIAL PATHOGENS ISOLATED	0	0	Ty21a		89
568	FAECES	No bacterial pathogens isolated.	0	0	Ty21a		93
586	FAECES	NO BACTERIAL PATHOGENS ISOLATED	0	0	M01ZH09		0
586	FAECES	SALMONELLA TYPHI isolated	1	0	M01ZH09		1
586	FAECES	NO BACTERIAL PATHOGENS ISOLATED	0	0	M01ZH09		3
586	BLOOD	NO GROWTH AFTER 5 DAYS	0	0	M01ZH09		5
586	FAECES	NO BACTERIAL PATHOGENS ISOLATED	0	0	M01ZH09		5
586	BLOOD	NO GROWTH AFTER 5 DAYS	0	0	M01ZH09		6
586	FAECES	NO BACTERIAL PATHOGENS ISOLATED	0	0	M01ZH09		6
586	FAECES	NO BACTERIAL PATHOGENS ISOLATED	0	0	M01ZH09		7
586	BLOOD	NO GROWTH AFTER 5 DAYS	0	0	M01ZH09		7
586	BLOOD	NO GROWTH AFTER 5 DAYS	0	0	M01ZH09		8
586	FAECES	NO BACTERIAL PATHOGENS ISOLATED	0	0	M01ZH09		8
586	BLOOD	NO GROWTH AFTER 5 DAYS	0	0	M01ZH09		9
586	FAECES	NO BACTERIAL PATHOGENS ISOLATED	0	0	M01ZH09		9
586	BLOOD	NO GROWTH AFTER 5 DAYS	0	0	M01ZH09		10
586	FAECES	NO BACTERIAL PATHOGENS ISOLATED	0	0	M01ZH09		10
586	FAECES	NO BACTERIAL PATHOGENS ISOLATED	0	0	M01ZH09		11
586	BLOOD	NO GROWTH AFTER 5 DAYS	0	0	M01ZH09		11
586	BLOOD	NO GROWTH AFTER 5 DAYS	0	0	M01ZH09		12
586	FAECES	NO BACTERIAL PATHOGENS ISOLATED	0	0	M01ZH09		12
586	FAECES	No bacterial pathogens isolated.	0	0	M01ZH09		13
586	BLOOD	NO GROWTH AFTER 5 DAYS	0	0	M01ZH09		13
586	FAECES	NO BACTERIAL PATHOGENS ISOLATED	0	0	M01ZH09		14
586	BLOOD	NO GROWTH AFTER 5 DAYS	0	0	M01ZH09		14
586	FAECES	No bacterial pathogens isolated.	0	0	M01ZH09		52
586	FAECES	NO BACTERIAL PATHOGENS ISOLATED	0	0	M01ZH09		60
926	FAECES	NO BACTERIAL PATHOGENS ISOLATED	0	0	Placebo		3
926	FAECES	NO BACTERIAL PATHOGENS ISOLATED	0	0	Placebo		4
926	BLOOD	NO GROWTH AFTER 5 DAYS	0	0	Placebo		5
926	BLOOD	NO GROWTH AFTER 5 DAYS	0	0	Placebo		6
926	FAECES	NO BACTERIAL PATHOGENS ISOLATED	0	0	Placebo		6
926	FAECES	NO BACTERIAL PATHOGENS ISOLATED	0	0	Placebo		7
926	BLOOD	NO GROWTH AFTER 5 DAYS	0	0	Placebo		7
926	FAECES	NO BACTERIAL PATHOGENS ISOLATED	0	0	Placebo		8
926	BLOOD	NO GROWTH AFTER 5 DAYS	0	0	Placebo		8
926	FAECES	NO BACTERIAL PATHOGENS ISOLATED	0	0	Placebo		9
926	FAECES	NO BACTERIAL PATHOGENS ISOLATED	0	0	Placebo		9
926	BLOOD	NO GROWTH AFTER 5 DAYS	0	0	Placebo		9
926	BLOOD	NO GROWTH AFTER 5 DAYS	0	0	Placebo		10
926	FAECES	NO BACTERIAL PATHOGENS ISOLATED	0	0	Placebo		11
926	BLOOD	NO GROWTH AFTER 5 DAYS	0	0	Placebo		11
926	FAECES	No bacterial pathogens isolated.	0	0	Placebo		12
926	BLOOD	NO GROWTH AFTER 5 DAYS	0	0	Placebo		12
926	FAECES	NO BACTERIAL PATHOGENS ISOLATED	0	0	Placebo		12
926	BLOOD	NO GROWTH AFTER 5 DAYS	0	0	Placebo		13
926	BLOOD	NO GROWTH AFTER 5 DAYS	0	0	Placebo		14
926	FAECES	NO BACTERIAL PATHOGENS ISOLATED	0	0	Placebo		14
926	FAECES	NO BACTERIAL PATHOGENS ISOLATED	0	0	Placebo		60
926	FAECES	NO BACTERIAL PATHOGENS ISOLATED	0	0	Placebo		67
207	FAECES	No bacterial pathogens isolated.	0	0	M01ZH09		0
207	FAECES	No bacterial pathogens isolated.	0	0	M01ZH09		1
207	FAECES	NO BACTERIAL PATHOGENS ISOLATED	0	0	M01ZH09		3
207	BLOOD	NO GROWTH AFTER 5 DAYS	0	0	M01ZH09		5
207	FAECES	NO BACTERIAL PATHOGENS ISOLATED	0	0	M01ZH09		5
207	FAECES	NO BACTERIAL PATHOGENS ISOLATED	0	0	M01ZH09		6
207	BLOOD	NO GROWTH AFTER 5 DAYS	0	0	M01ZH09		6
207	BLOOD	NO GROWTH AFTER 5 DAYS	0	0	M01ZH09		7
207	FAECES	NO BACTERIAL PATHOGENS ISOLATED	0	0	M01ZH09		7
207	BLOOD	NO GROWTH AFTER 5 DAYS	0	0	M01ZH09		8
207	FAECES	NO BACTERIAL PATHOGENS ISOLATED	0	0	M01ZH09		8
207	BLOOD	NO GROWTH AFTER 5 DAYS	0	0	M01ZH09		9
207	FAECES	NO BACTERIAL PATHOGENS ISOLATED	0	0	M01ZH09		9
207	BLOOD	NO GROWTH AFTER 5 DAYS	0	0	M01ZH09		10
207	FAECES	NO BACTERIAL PATHOGENS ISOLATED	0	0	M01ZH09		10
207	BLOOD	NO GROWTH AFTER 5 DAYS	0	0	M01ZH09		11
207	FAECES	NO BACTERIAL PATHOGENS ISOLATED	0	0	M01ZH09		11
207	FAECES	NO BACTERIAL PATHOGENS ISOLATED	0	0	M01ZH09		12
207	BLOOD	NO GROWTH AFTER 5 DAYS	0	0	M01ZH09		12
207	BLOOD	COAGULASE NEGATIVE STAPHYLOCOCCUS (ISOLATED FROM 1/2 BOTTLES)	0	1	M01ZH09		14
207	FAECES	NO BACTERIAL PATHOGENS ISOLATED	0	0	M01ZH09		14
207	BLOOD	NO GROWTH AFTER 5 DAYS	0	0	M01ZH09		15
207	FAECES	NO BACTERIAL PATHOGENS ISOLATED	0	0	M01ZH09		15
207	FAECES	NO BACTERIAL PATHOGENS ISOLATED	0	0	M01ZH09		74
745	FAECES	NO BACTERIAL PATHOGENS ISOLATED	0	0	M01ZH09		0
745	FAECES	NO BACTERIAL PATHOGENS ISOLATED	0	0	M01ZH09		0
745	FAECES	NO BACTERIAL PATHOGENS ISOLATED	0	0	M01ZH09		1
745	FAECES	NO BACTERIAL PATHOGENS ISOLATED	0	0	M01ZH09		1
745	FAECES	SALMONELLA TYPHI isolated	1	0	M01ZH09		2
745	FAECES	SALMONELLA TYPHI isolated	1	0	M01ZH09		2
745	BLOOD	NO GROWTH AFTER 5 DAYS	0	0	M01ZH09		5
745	FAECES	NO BACTERIAL PATHOGENS ISOLATED	0	0	M01ZH09		5
745	BLOOD	NO GROWTH AFTER 5 DAYS	0	0	M01ZH09		5
745	FAECES	NO BACTERIAL PATHOGENS ISOLATED	0	0	M01ZH09		5
745	FAECES	NO BACTERIAL PATHOGENS ISOLATED	0	0	M01ZH09		6
745	BLOOD	NO GROWTH AFTER 5 DAYS	0	0	M01ZH09		6
745	FAECES	NO BACTERIAL PATHOGENS ISOLATED	0	0	M01ZH09		6
745	BLOOD	NO GROWTH AFTER 5 DAYS	0	0	M01ZH09		6
745	FAECES	NO BACTERIAL PATHOGENS ISOLATED	0	0	M01ZH09		7
745	BLOOD	NO GROWTH AFTER 5 DAYS	0	0	M01ZH09		7
745	FAECES	NO BACTERIAL PATHOGENS ISOLATED	0	0	M01ZH09		7
745	BLOOD	NO GROWTH AFTER 5 DAYS	0	0	M01ZH09		7
745	FAECES	NO BACTERIAL PATHOGENS ISOLATED	0	0	M01ZH09		8
745	BLOOD	NO GROWTH AFTER 5 DAYS	0	0	M01ZH09		8
745	FAECES	NO BACTERIAL PATHOGENS ISOLATED	0	0	M01ZH09		8
745	BLOOD	NO GROWTH AFTER 5 DAYS	0	0	M01ZH09		8
745	FAECES	NO BACTERIAL PATHOGENS ISOLATED	0	0	M01ZH09		9
745	FAECES	NO BACTERIAL PATHOGENS ISOLATED	0	0	M01ZH09		9
745	FAECES	NO BACTERIAL PATHOGENS ISOLATED	0	0	M01ZH09		9
745	BLOOD	NO GROWTH AFTER 5 DAYS	0	0	M01ZH09		9
745	FAECES	NO BACTERIAL PATHOGENS ISOLATED	0	0	M01ZH09		9
745	FAECES	NO BACTERIAL PATHOGENS ISOLATED	0	0	M01ZH09		9
745	FAECES	NO BACTERIAL PATHOGENS ISOLATED	0	0	M01ZH09		9
745	BLOOD	NO GROWTH AFTER 5 DAYS	0	0	M01ZH09		9
745	BLOOD	NO GROWTH AFTER 5 DAYS	0	0	M01ZH09		10
745	BLOOD	NO GROWTH AFTER 5 DAYS	0	0	M01ZH09		10
745	FAECES	NO BACTERIAL PATHOGENS ISOLATED	0	0	M01ZH09		11
745	BLOOD	NO GROWTH AFTER 5 DAYS	0	0	M01ZH09		11
745	FAECES	NO BACTERIAL PATHOGENS ISOLATED	0	0	M01ZH09		11
745	BLOOD	NO GROWTH AFTER 5 DAYS	0	0	M01ZH09		11
745	FAECES	NO BACTERIAL PATHOGENS ISOLATED	0	0	M01ZH09		12
745	BLOOD	NO GROWTH AFTER 5 DAYS	0	0	M01ZH09		12
745	FAECES	NO BACTERIAL PATHOGENS ISOLATED	0	0	M01ZH09		12
745	BLOOD	NO GROWTH AFTER 5 DAYS	0	0	M01ZH09		12
745	BLOOD	NO GROWTH AFTER 5 DAYS	0	0	M01ZH09		13
745	BLOOD	NO GROWTH AFTER 5 DAYS	0	0	M01ZH09		13
745	BLOOD	NO GROWTH AFTER 5 DAYS	0	0	M01ZH09		14
745	FAECES	NO BACTERIAL PATHOGENS ISOLATED	0	0	M01ZH09		14
745	BLOOD	NO GROWTH AFTER 5 DAYS	0	0	M01ZH09		14
745	FAECES	NO BACTERIAL PATHOGENS ISOLATED	0	0	M01ZH09		14
745	FAECES	NO BACTERIAL PATHOGENS ISOLATED	0	0	M01ZH09		22
745	FAECES	NO BACTERIAL PATHOGENS ISOLATED	0	0	M01ZH09		22
745	FAECES	NO BACTERIAL PATHOGENS ISOLATED	0	0	M01ZH09		63
745	FAECES	NO BACTERIAL PATHOGENS ISOLATED	0	0	M01ZH09		63
745	FAECES	NO BACTERIAL PATHOGENS ISOLATED	0	0	M01ZH09		70
745	FAECES	NO BACTERIAL PATHOGENS ISOLATED	0	0	M01ZH09		70
857	FAECES	No bacterial pathogens isolated.	0	0	Ty21a		0
857	FAECES	SALMONELLA TYPHI isolated	1	0	Ty21a		1
857	FAECES	NO BACTERIAL PATHOGENS ISOLATED	0	0	Ty21a		2
857	FAECES	NO BACTERIAL PATHOGENS ISOLATED	0	0	Ty21a		5
857	BLOOD	NO GROWTH AFTER 5 DAYS	0	0	Ty21a		5
857	FAECES	NO BACTERIAL PATHOGENS ISOLATED	0	0	Ty21a		6
857	FAECES	NO BACTERIAL PATHOGENS ISOLATED	0	0	Ty21a		6
857	BLOOD	NO GROWTH AFTER 5 DAYS	0	0	Ty21a		6
857	BLOOD	NO GROWTH AFTER 5 DAYS	0	0	Ty21a		7
857	FAECES	NO BACTERIAL PATHOGENS ISOLATED	0	0	Ty21a		7
857	BLOOD	NO GROWTH AFTER 5 DAYS	0	0	Ty21a		8
857	BLOOD	NO GROWTH AFTER 5 DAYS	0	0	Ty21a		9
857	FAECES	NO BACTERIAL PATHOGENS ISOLATED	0	0	Ty21a		9
857	BLOOD	NO GROWTH AFTER 5 DAYS	0	0	Ty21a		10
857	FAECES	NO BACTERIAL PATHOGENS ISOLATED	0	0	Ty21a		10
857	BLOOD	NO GROWTH AFTER 5 DAYS	0	0	Ty21a		11
857	FAECES	NO BACTERIAL PATHOGENS ISOLATED	0	0	Ty21a		11
857	BLOOD	NO GROWTH AFTER 5 DAYS	0	0	Ty21a		12
857	FAECES	NO BACTERIAL PATHOGENS ISOLATED	0	0	Ty21a		12
857	BLOOD	NO GROWTH AFTER 5 DAYS	0	0	Ty21a		14
857	FAECES	NO BACTERIAL PATHOGENS ISOLATED	0	0	Ty21a		14
857	FAECES	NO BACTERIAL PATHOGENS ISOLATED	0	0	Ty21a		15
857	BLOOD	NO GROWTH AFTER 5 DAYS	0	0	Ty21a		15
857	FAECES	NO BACTERIAL PATHOGENS ISOLATED	0	0	Ty21a		70
857	FAECES	No bacterial pathogens isolated.	0	0	Ty21a		77
415	FAECES	No bacterial pathogens isolated.	0	0	M01ZH09		1
415	FAECES	NO BACTERIAL PATHOGENS ISOLATED	0	0	M01ZH09		2
415	BLOOD	NO GROWTH AFTER 5 DAYS	0	0	M01ZH09		5
415	FAECES	NO BACTERIAL PATHOGENS ISOLATED	0	0	M01ZH09		5
415	FAECES	NO BACTERIAL PATHOGENS ISOLATED	0	0	M01ZH09		6
415	FAECES	NO BACTERIAL PATHOGENS ISOLATED	0	0	M01ZH09		6
415	BLOOD	NO GROWTH AFTER 5 DAYS	0	0	M01ZH09		6
415	FAECES	NO BACTERIAL PATHOGENS ISOLATED	0	0	M01ZH09		7
415	BLOOD	NO GROWTH AFTER 5 DAYS	0	0	M01ZH09		7
415	BLOOD	NO GROWTH AFTER 5 DAYS	0	0	M01ZH09		8
415	BLOOD	NO GROWTH AFTER 5 DAYS	0	0	M01ZH09		9
415	FAECES	NO BACTERIAL PATHOGENS ISOLATED	0	0	M01ZH09		9
415	BLOOD	NO GROWTH AFTER 5 DAYS	0	0	M01ZH09		10
415	FAECES	NO BACTERIAL PATHOGENS ISOLATED	0	0	M01ZH09		10
415	FAECES	NO BACTERIAL PATHOGENS ISOLATED	0	0	M01ZH09		11
415	BLOOD	NO GROWTH AFTER 5 DAYS	0	0	M01ZH09		11
415	FAECES	NO BACTERIAL PATHOGENS ISOLATED	0	0	M01ZH09		12
415	BLOOD	NO GROWTH AFTER 5 DAYS	0	0	M01ZH09		12
415	BLOOD	NO GROWTH AFTER 5 DAYS	0	0	M01ZH09		14
415	FAECES	NO BACTERIAL PATHOGENS ISOLATED	0	0	M01ZH09		14
415	FAECES	NO BACTERIAL PATHOGENS ISOLATED	0	0	M01ZH09		15
415	BLOOD	NO GROWTH AFTER 5 DAYS	0	0	M01ZH09		15
415	FAECES	No bacterial pathogens isolated.	0	0	M01ZH09		54
415	FAECES	NO BACTERIAL PATHOGENS ISOLATED	0	0	M01ZH09		63
499	FAECES	NO BACTERIAL PATHOGENS ISOLATED	0	0	Placebo		0
499	FAECES	SALMONELLA TYPHI isolated	1	0	Placebo		1
499	FAECES	NO BACTERIAL PATHOGENS ISOLATED	0	0	Placebo		3
499	BLOOD	NO GROWTH AFTER 5 DAYS	0	0	Placebo		5
499	FAECES	NO BACTERIAL PATHOGENS ISOLATED	0	0	Placebo		5
499	BLOOD	NO GROWTH AFTER 5 DAYS	0	0	Placebo		6
499	FAECES	No bacterial pathogens isolated.	0	0	Placebo		6
499	BLOOD	NO GROWTH AFTER 5 DAYS	0	0	Placebo		7
499	FAECES	No bacterial pathogens isolated.	0	0	Placebo		7
499	FAECES	NO BACTERIAL PATHOGENS ISOLATED	0	0	Placebo		8
499	BLOOD	NO GROWTH AFTER 5 DAYS	0	0	Placebo		8
499	BLOOD	NO GROWTH AFTER 5 DAYS	0	0	Placebo		9
499	FAECES	No bacterial pathogens isolated.	0	0	Placebo		9
499	BLOOD	NO GROWTH AFTER 5 DAYS	0	0	Placebo		10
499	FAECES	No bacterial pathogens isolated.	0	0	Placebo		10
499	BLOOD	COAGULASE NEGATIVE STAPHYLOCOCCUS (ISOLATED FROM 1/2 BOTTLES)	0	1	Placebo		11
499	FAECES	No bacterial pathogens isolated.	0	0	Placebo		11
499	FAECES	No bacterial pathogens isolated.	0	0	Placebo		12
499	BLOOD	NO GROWTH AFTER 5 DAYS	0	0	Placebo		12
499	BLOOD	NO GROWTH AFTER 5 DAYS	0	0	Placebo		13
499	FAECES	No bacterial pathogens isolated.	0	0	Placebo		13
499	BLOOD	NO GROWTH AFTER 5 DAYS	0	0	Placebo		14
499	FAECES	No bacterial pathogens isolated.	0	0	Placebo		14
800	FAECES	No bacterial pathogens isolated.	0	0	Ty21a		0
800	FAECES	NO BACTERIAL PATHOGENS ISOLATED	0	0	Ty21a		1
800	FAECES	No bacterial pathogens isolated.	0	0	Ty21a		3
800	BLOOD	NO GROWTH AFTER 5 DAYS	0	0	Ty21a		5
800	FAECES	No bacterial pathogens isolated.	0	0	Ty21a		5
800	FAECES	No bacterial pathogens isolated.	0	0	Ty21a		6
800	BLOOD	NO GROWTH AFTER 5 DAYS	0	0	Ty21a		6
800	BLOOD	NO GROWTH AFTER 5 DAYS	0	0	Ty21a		7
800	FAECES	NO BACTERIAL PATHOGENS ISOLATED	0	0	Ty21a		7
800	BLOOD	NO GROWTH AFTER 5 DAYS	0	0	Ty21a		8
800	FAECES	NO BACTERIAL PATHOGENS ISOLATED	0	0	Ty21a		8
800	BLOOD	NO GROWTH AFTER 5 DAYS	0	0	Ty21a		9
800	FAECES	NO BACTERIAL PATHOGENS ISOLATED	0	0	Ty21a		9
800	FAECES	NO BACTERIAL PATHOGENS ISOLATED	0	0	Ty21a		10
800	BLOOD	NO GROWTH AFTER 5 DAYS	0	0	Ty21a		10
800	BLOOD	NO GROWTH AFTER 5 DAYS	0	0	Ty21a		11
800	FAECES	No bacterial pathogens isolated.	0	0	Ty21a		11
800	BLOOD	NO GROWTH AFTER 5 DAYS	0	0	Ty21a		12
800	FAECES	NO BACTERIAL PATHOGENS ISOLATED	0	0	Ty21a		12
800	BLOOD	NO GROWTH AFTER 5 DAYS	0	0	Ty21a		13
800	FAECES	NO BACTERIAL PATHOGENS ISOLATED	0	0	Ty21a		13
800	FAECES	NO BACTERIAL PATHOGENS ISOLATED	0	0	Ty21a		14
800	BLOOD	NO GROWTH AFTER 5 DAYS	0	0	Ty21a		14
800	FAECES	NO BACTERIAL PATHOGENS ISOLATED	0	0	Ty21a		50
800	FAECES	No bacterial pathogens isolated.	0	0	Ty21a		59
514	FAECES	NO BACTERIAL PATHOGENS ISOLATED	0	0	Ty21a		1
514	FAECES	NO BACTERIAL PATHOGENS ISOLATED	0	0	Ty21a		2
514	BLOOD	NO GROWTH AFTER 5 DAYS	0	0	Ty21a		5
514	BLOOD	NO GROWTH AFTER 5 DAYS	0	0	Ty21a		6
514	BLOOD	NO GROWTH AFTER 5 DAYS	0	0	Ty21a		7
514	FAECES	NO BACTERIAL PATHOGENS ISOLATED	0	0	Ty21a		7
514	BLOOD	NO GROWTH AFTER 5 DAYS	0	0	Ty21a		8
514	BLOOD	NO GROWTH AFTER 5 DAYS	0	0	Ty21a		9
514	FAECES	NO BACTERIAL PATHOGENS ISOLATED	0	0	Ty21a		9
514	BLOOD	DIPHTHEROIDS (ISOLATED FROM 1/2 BOTTLES)	0	1	Ty21a		10
514	FAECES	NO BACTERIAL PATHOGENS ISOLATED	0	0	Ty21a		10
514	BLOOD	NO GROWTH AFTER 5 DAYS	0	0	Ty21a		11
514	FAECES	NO BACTERIAL PATHOGENS ISOLATED	0	0	Ty21a		11
514	BLOOD	NO GROWTH AFTER 5 DAYS	0	0	Ty21a		12
514	FAECES	No bacterial pathogens isolated.	0	0	Ty21a		12
514	FAECES	NO BACTERIAL PATHOGENS ISOLATED	0	0	Ty21a		13
514	BLOOD	NO GROWTH AFTER 5 DAYS	0	0	Ty21a		13
514	FAECES	No bacterial pathogens isolated.	0	0	Ty21a		13
514	BLOOD	NO GROWTH AFTER 5 DAYS	0	0	Ty21a		14
514	FAECES	No bacterial pathogens isolated.	0	0	Ty21a		54
514	FAECES	NO BACTERIAL PATHOGENS ISOLATED	0	0	Ty21a		69
859	FAECES	NO BACTERIAL PATHOGENS ISOLATED	0	0	Placebo		0
859	FAECES	NO BACTERIAL PATHOGENS ISOLATED	0	0	Placebo		1
859	FAECES	No bacterial pathogens isolated.	0	0	Placebo		3
859	FAECES	NO BACTERIAL PATHOGENS ISOLATED	0	0	Placebo		5
859	BLOOD	NO GROWTH AFTER 5 DAYS	0	0	Placebo		5
859	FAECES	NO BACTERIAL PATHOGENS ISOLATED	0	0	Placebo		6
859	BLOOD	NO GROWTH AFTER 5 DAYS	0	0	Placebo		6
859	FAECES	NO BACTERIAL PATHOGENS ISOLATED	0	0	Placebo		7
859	BLOOD	NO GROWTH AFTER 5 DAYS	0	0	Placebo		7
859	BLOOD	NO GROWTH AFTER 5 DAYS	0	0	Placebo		8
859	FAECES	NO BACTERIAL PATHOGENS ISOLATED	0	0	Placebo		8
859	FAECES	SALMONELLA TYPHI isolated	1	0	Placebo		9
859	BLOOD	NO GROWTH AFTER 5 DAYS	0	0	Placebo		9
859	FAECES	SALMONELLA TYPHI isolated	1	0	Placebo		10
859	BLOOD	NO GROWTH AFTER 5 DAYS	0	0	Placebo		10
859	FAECES	SALMONELLA TYPHI isolated	1	0	Placebo		11
859	BLOOD	NO GROWTH AFTER 5 DAYS	0	0	Placebo		11
859	FAECES	SALMONELLA TYPHI isolated	1	0	Placebo		11
859	BLOOD	NO GROWTH AFTER 5 DAYS	0	0	Placebo		11
859	FAECES	SALMONELLA TYPHI isolated	1	0	Placebo		12
859	BLOOD	NO GROWTH AFTER 5 DAYS	0	0	Placebo		12
859	FAECES	SALMONELLA TYPHI isolated	1	0	Placebo		13
859	BLOOD	NO GROWTH AFTER 5 DAYS	0	0	Placebo		13
859	FAECES	NO BACTERIAL PATHOGENS ISOLATED	0	0	Placebo		49
859	FAECES	No bacterial pathogens isolated.	0	0	Placebo		59
372	FAECES	NO BACTERIAL PATHOGENS ISOLATED	0	0	M01ZH09		-6
372	FAECES	No bacterial pathogens isolated.	0	0	M01ZH09		-1
372	FAECES	NO BACTERIAL PATHOGENS ISOLATED	0	0	M01ZH09		1
372	FAECES	NO BACTERIAL PATHOGENS ISOLATED	0	0	M01ZH09		2
372	BLOOD	NO GROWTH AFTER 5 DAYS	0	0	M01ZH09		5
372	BLOOD	NO GROWTH AFTER 5 DAYS	0	0	M01ZH09		6
372	FAECES	No bacterial pathogens isolated.	0	0	M01ZH09		6
372	BLOOD	NO GROWTH AFTER 5 DAYS	0	0	M01ZH09		7
372	BLOOD	NO GROWTH AFTER 5 DAYS	0	0	M01ZH09		8
372	FAECES	NO BACTERIAL PATHOGENS ISOLATED	0	0	M01ZH09		8
372	FAECES	NO BACTERIAL PATHOGENS ISOLATED	0	0	M01ZH09		9
372	BLOOD	NO GROWTH AFTER 5 DAYS	0	0	M01ZH09		9
372	BLOOD	NO GROWTH AFTER 5 DAYS	0	0	M01ZH09		10
372	FAECES	NO BACTERIAL PATHOGENS ISOLATED	0	0	M01ZH09		10
372	FAECES	No bacterial pathogens isolated.	0	0	M01ZH09		11
372	BLOOD	NO GROWTH AFTER 5 DAYS	0	0	M01ZH09		11
372	FAECES	NO BACTERIAL PATHOGENS ISOLATED	0	0	M01ZH09		11
372	FAECES	No bacterial pathogens isolated.	0	0	M01ZH09		12
372	BLOOD	NO GROWTH AFTER 5 DAYS	0	0	M01ZH09		12
372	BLOOD	NO GROWTH AFTER 5 DAYS	0	0	M01ZH09		13
372	FAECES	SALMONELLA TYPHI isolated	1	0	M01ZH09		14
372	BLOOD	NO GROWTH AFTER 5 DAYS	0	0	M01ZH09		14
372	FAECES	NO BACTERIAL PATHOGENS ISOLATED	0	0	M01ZH09		52
372	FAECES	NO BACTERIAL PATHOGENS ISOLATED	0	0	M01ZH09		60
403	FAECES	No bacterial pathogens isolated.	0	0	Ty21a		-1
403	BLOOD	COAGULASE NEGATIVE STAPHYLOCOCCUS (ISOLATED FROM 1/2 BOTTLES)	0	1	Ty21a		0
403	FAECES	NO BACTERIAL PATHOGENS ISOLATED	0	0	Ty21a		3
403	FAECES	No bacterial pathogens isolated.	0	0	Ty21a		5
403	BLOOD	NO GROWTH AFTER 5 DAYS	0	0	Ty21a		5
403	FAECES	NO BACTERIAL PATHOGENS ISOLATED	0	0	Ty21a		5
403	FAECES	NO BACTERIAL PATHOGENS ISOLATED	0	0	Ty21a		6
403	BLOOD	NO GROWTH AFTER 5 DAYS	0	0	Ty21a		6
403	BLOOD	NO GROWTH AFTER 5 DAYS	0	0	Ty21a		7
403	BLOOD	NO GROWTH AFTER 5 DAYS	0	0	Ty21a		8
403	FAECES	NO BACTERIAL PATHOGENS ISOLATED	0	0	Ty21a		8
403	FAECES	NO BACTERIAL PATHOGENS ISOLATED	0	0	Ty21a		9
403	BLOOD	NO GROWTH AFTER 5 DAYS	0	0	Ty21a		9
403	FAECES	NO BACTERIAL PATHOGENS ISOLATED	0	0	Ty21a		9
403	BLOOD	NO GROWTH AFTER 5 DAYS	0	0	Ty21a		10
403	BLOOD	NO GROWTH AFTER 5 DAYS	0	0	Ty21a		11
403	FAECES	No bacterial pathogens isolated.	0	0	Ty21a		11
403	FAECES	NO BACTERIAL PATHOGENS ISOLATED	0	0	Ty21a		12
403	BLOOD	NO GROWTH AFTER 5 DAYS	0	0	Ty21a		12
403	FAECES	No bacterial pathogens isolated.	0	0	Ty21a		13
403	BLOOD	NO GROWTH AFTER 5 DAYS	0	0	Ty21a		13
403	FAECES	No bacterial pathogens isolated.	0	0	Ty21a		13
403	BLOOD	NO GROWTH AFTER 5 DAYS	0	0	Ty21a		14
403	FAECES	NO BACTERIAL PATHOGENS ISOLATED	0	0	Ty21a		48
403	FAECES	NO BACTERIAL PATHOGENS ISOLATED	0	0	Ty21a		65
403	FAECES	No bacterial pathogens isolated.	0	0	Ty21a		83
330	FAECES	NO BACTERIAL PATHOGENS ISOLATED	0	0	Placebo		0
330	FAECES	NO BACTERIAL PATHOGENS ISOLATED	0	0	Placebo		1
330	FAECES	NO BACTERIAL PATHOGENS ISOLATED	0	0	Placebo		3
330	BLOOD	NO GROWTH AFTER 5 DAYS	0	0	Placebo		5
330	FAECES	No bacterial pathogens isolated.	0	0	Placebo		5
330	FAECES	NO BACTERIAL PATHOGENS ISOLATED	0	0	Placebo		6
330	BLOOD	NO GROWTH AFTER 5 DAYS	0	0	Placebo		6
330	BLOOD	NO GROWTH AFTER 5 DAYS	0	0	Placebo		7
330	FAECES	NO BACTERIAL PATHOGENS ISOLATED	0	0	Placebo		7
330	BLOOD	NO GROWTH AFTER 5 DAYS	0	0	Placebo		8
330	FAECES	NO BACTERIAL PATHOGENS ISOLATED	0	0	Placebo		8
330	BLOOD	NO GROWTH AFTER 5 DAYS	0	0	Placebo		9
330	FAECES	NO BACTERIAL PATHOGENS ISOLATED	0	0	Placebo		9
330	BLOOD	NO GROWTH AFTER 5 DAYS	0	0	Placebo		10
330	FAECES	No bacterial pathogens isolated.	0	0	Placebo		10
330	BLOOD	NO GROWTH AFTER 5 DAYS	0	0	Placebo		11
330	BLOOD	NO GROWTH AFTER 5 DAYS	0	0	Placebo		12
330	FAECES	NO BACTERIAL PATHOGENS ISOLATED	0	0	Placebo		12
330	BLOOD	NO GROWTH AFTER 5 DAYS	0	0	Placebo		13
330	FAECES	NO BACTERIAL PATHOGENS ISOLATED	0	0	Placebo		13
330	BLOOD	NO GROWTH AFTER 5 DAYS	0	0	Placebo		14
330	FAECES	NO BACTERIAL PATHOGENS ISOLATED	0	0	Placebo		14
330	FAECES	NO BACTERIAL PATHOGENS ISOLATED	0	0	Placebo		49
330	FAECES	NO BACTERIAL PATHOGENS ISOLATED	0	0	Placebo		59
836	FAECES	NO BACTERIAL PATHOGENS ISOLATED	0	0	Ty21a		0
836	FAECES	SALMONELLA TYPHI isolated	1	0	Ty21a		1
836	FAECES	SALMONELLA TYPHI	1	0	Ty21a		3
836	BLOOD	NO GROWTH AFTER 5 DAYS	0	0	Ty21a		5
836	FAECES	NO BACTERIAL PATHOGENS ISOLATED	0	0	Ty21a		5
836	BLOOD	NO GROWTH AFTER 5 DAYS	0	0	Ty21a		6
836	FAECES	NO BACTERIAL PATHOGENS ISOLATED	0	0	Ty21a		6
836	FAECES	SALMONELLA TYPHI isolated	1	0	Ty21a		7
836	BLOOD	NO GROWTH AFTER 5 DAYS	0	0	Ty21a		7
836	BLOOD	NO GROWTH AFTER 5 DAYS	0	0	Ty21a		8
836	FAECES	No bacterial pathogens isolated.	0	0	Ty21a		8
836	FAECES	SALMONELLA TYPHI isolated	1	0	Ty21a		9
836	BLOOD	NO GROWTH AFTER 5 DAYS	0	0	Ty21a		9
836	FAECES	SALMONELLA TYPHI isolated	1	0	Ty21a		10
836	BLOOD	NO GROWTH AFTER 5 DAYS	0	0	Ty21a		10
836	FAECES	SALMONELLA TYPHI isolated	1	0	Ty21a		11
836	BLOOD	NO GROWTH AFTER 5 DAYS	0	0	Ty21a		11
836	FAECES	SALMONELLA TYPHI isolated	1	0	Ty21a		12
836	BLOOD	NO GROWTH AFTER 5 DAYS	0	0	Ty21a		12
836	BLOOD	NO GROWTH AFTER 5 DAYS	0	0	Ty21a		13
836	FAECES	NO BACTERIAL PATHOGENS ISOLATED	0	0	Ty21a		13
836	FAECES	SALMONELLA TYPHI isolated	1	0	Ty21a		14
836	BLOOD	NO GROWTH AFTER 5 DAYS	0	0	Ty21a		14
836	FAECES	NO BACTERIAL PATHOGENS ISOLATED	0	0	Ty21a		49
836	FAECES	NO BACTERIAL PATHOGENS ISOLATED	0	0	Ty21a		56
672	FAECES	NO BACTERIAL PATHOGENS ISOLATED	0	0	Placebo		-1
672	FAECES	NO BACTERIAL PATHOGENS ISOLATED	0	0	Placebo		3
672	FAECES	No bacterial pathogens isolated.	0	0	Placebo		4
672	FAECES	No bacterial pathogens isolated.	0	0	Placebo		5
672	BLOOD	NO GROWTH AFTER 5 DAYS	0	0	Placebo		5
672	FAECES	NO BACTERIAL PATHOGENS ISOLATED	0	0	Placebo		6
672	BLOOD	NO GROWTH AFTER 5 DAYS	0	0	Placebo		6
672	FAECES	NO BACTERIAL PATHOGENS ISOLATED	0	0	Placebo		7
672	BLOOD	NO GROWTH AFTER 5 DAYS	0	0	Placebo		7
672	BLOOD	NO GROWTH AFTER 5 DAYS	0	0	Placebo		8
672	BLOOD	NO GROWTH AFTER 5 DAYS	0	0	Placebo		9
672	FAECES	NO BACTERIAL PATHOGENS ISOLATED	0	0	Placebo		9
672	FAECES	No bacterial pathogens isolated.	0	0	Placebo		10
672	BLOOD	NO GROWTH AFTER 5 DAYS	0	0	Placebo		10
672	FAECES	No bacterial pathogens isolated. [7C16K]	0	0	Placebo		10
672	BLOOD	NO GROWTH AFTER 5 DAYS	0	0	Placebo		11
672	FAECES	SALMONELLA TYPHI isolated	1	0	Placebo		12
672	FAECES	SALMONELLA TYPHI isolated	1	0	Placebo		12
672	BLOOD	NO GROWTH AFTER 5 DAYS	0	0	Placebo		12
672	BLOOD	NO GROWTH AFTER 5 DAYS	0	0	Placebo		13
672	FAECES	SALMONELLA TYPHI isolated	1	0	Placebo		14
672	BLOOD	NO GROWTH AFTER 5 DAYS	0	0	Placebo		14
672	FAECES	NO BACTERIAL PATHOGENS ISOLATED	0	0	Placebo		48
672	FAECES	NO BACTERIAL PATHOGENS ISOLATED	0	0	Placebo		58
505	FAECES	NO BACTERIAL PATHOGENS ISOLATED	0	0	Placebo		-1
505	FAECES	SALMONELLA TYPHI isolated	1	0	Placebo		1
505	FAECES	No bacterial pathogens isolated.	0	0	Placebo		2
505	FAECES	NO BACTERIAL PATHOGENS ISOLATED	0	0	Placebo		4
505	BLOOD	NO GROWTH AFTER 5 DAYS	0	0	Placebo		5
505	BLOOD	NO GROWTH AFTER 5 DAYS	0	0	Placebo		6
505	FAECES	NO BACTERIAL PATHOGENS ISOLATED	0	0	Placebo		6
505	BLOOD	NO GROWTH AFTER 5 DAYS	0	0	Placebo		7
505	FAECES	NO BACTERIAL PATHOGENS ISOLATED	0	0	Placebo		7
505	BLOOD	NO GROWTH AFTER 5 DAYS	0	0	Placebo		8
505	FAECES	NO BACTERIAL PATHOGENS ISOLATED	0	0	Placebo		8
505	FAECES	NO BACTERIAL PATHOGENS ISOLATED	0	0	Placebo		9
505	BLOOD	NO GROWTH AFTER 5 DAYS	0	0	Placebo		9
505	FAECES	SALMONELLA TYPHI isolated	1	0	Placebo		10
505	BLOOD	NO GROWTH AFTER 5 DAYS	0	0	Placebo		10
505	BLOOD	NO GROWTH AFTER 5 DAYS	0	0	Placebo		11
505	FAECES	No cryptosporidium oocysts seen	0	0	Placebo		11
505	FAECES	SALMONELLA TYPHI isolated	1	0	Placebo		12
505	BLOOD	NO GROWTH AFTER 5 DAYS	0	0	Placebo		12
505	FAECES	SALMONELLA TYPHI isolated	1	0	Placebo		13
505	BLOOD	NO GROWTH AFTER 5 DAYS	0	0	Placebo		13
505	FAECES	SALMONELLA TYPHI isolated	1	0	Placebo		14
505	BLOOD	NO GROWTH AFTER 5 DAYS	0	0	Placebo		14
505	FAECES	NO BACTERIAL PATHOGENS ISOLATED	0	0	Placebo		48
505	FAECES	No bacterial pathogens isolated.	0	0	Placebo		56
791	FAECES	NO BACTERIAL PATHOGENS ISOLATED	0	0	M01ZH09		-1
791	FAECES	SALMONELLA TYPHI isolated	1	0	M01ZH09		1
791	FAECES	NO BACTERIAL PATHOGENS ISOLATED	0	0	M01ZH09		3
791	BLOOD	NO GROWTH AFTER 5 DAYS	0	0	M01ZH09		5
791	FAECES	NO BACTERIAL PATHOGENS ISOLATED	0	0	M01ZH09		5
791	BLOOD	NO GROWTH AFTER 5 DAYS	0	0	M01ZH09		6
791	FAECES	NO BACTERIAL PATHOGENS ISOLATED	0	0	M01ZH09		6
791	BLOOD	NO GROWTH AFTER 5 DAYS	0	0	M01ZH09		7
791	FAECES	NO BACTERIAL PATHOGENS ISOLATED	0	0	M01ZH09		7
791	BLOOD	COAGULASE NEGATIVE STAPHYLOCOCCUS (ISOLATED FROM 1/2 BOTTLES)	0	1	M01ZH09		8
791	FAECES	SALMONELLA TYPHI isolated	1	0	M01ZH09		8
791	FAECES	SALMONELLA TYPHI isolated	1	0	M01ZH09		9
791	BLOOD	NO GROWTH AFTER 5 DAYS	0	0	M01ZH09		9
791	FAECES	SALMONELLA TYPHI isolated	1	0	M01ZH09		10
791	BLOOD	NO GROWTH AFTER 5 DAYS	0	0	M01ZH09		10
791	FAECES	SALMONELLA TYPHI isolated	1	0	M01ZH09		11
791	BLOOD	NO GROWTH AFTER 5 DAYS	0	0	M01ZH09		11
791	FAECES	SALMONELLA TYPHI isolated	1	0	M01ZH09		12
791	BLOOD	NO GROWTH AFTER 5 DAYS	0	0	M01ZH09		12
791	FAECES	SALMONELLA TYPHI isolated	1	0	M01ZH09		13
791	BLOOD	NO GROWTH AFTER 5 DAYS	0	0	M01ZH09		13
791	BLOOD	NO GROWTH AFTER 5 DAYS	0	0	M01ZH09		14
791	FAECES	NO BACTERIAL PATHOGENS ISOLATED	0	0	M01ZH09		68
791	FAECES	No bacterial pathogens isolated.	0	0	M01ZH09		96
298	FAECES	NO BACTERIAL PATHOGENS ISOLATED	0	0	Ty21a		0
298	FAECES	SALMONELLA TYPHI isolated	1	0	Ty21a		1
298	FAECES	NO BACTERIAL PATHOGENS ISOLATED	0	0	Ty21a		3
298	BLOOD	NO GROWTH AFTER 5 DAYS	0	0	Ty21a		5
298	FAECES	NO BACTERIAL PATHOGENS ISOLATED	0	0	Ty21a		5
298	BLOOD	NO GROWTH AFTER 5 DAYS	0	0	Ty21a		6
298	FAECES	NO BACTERIAL PATHOGENS ISOLATED	0	0	Ty21a		6
298	BLOOD	NO GROWTH AFTER 5 DAYS	0	0	Ty21a		7
298	FAECES	NO BACTERIAL PATHOGENS ISOLATED	0	0	Ty21a		7
298	BLOOD	NO GROWTH AFTER 5 DAYS	0	0	Ty21a		8
298	FAECES	NO BACTERIAL PATHOGENS ISOLATED	0	0	Ty21a		8
298	BLOOD	NO GROWTH AFTER 5 DAYS	0	0	Ty21a		9
298	FAECES	NO BACTERIAL PATHOGENS ISOLATED	0	0	Ty21a		9
298	BLOOD	NO GROWTH AFTER 5 DAYS	0	0	Ty21a		10
298	FAECES	NO BACTERIAL PATHOGENS ISOLATED	0	0	Ty21a		10
298	BLOOD	NO GROWTH AFTER 5 DAYS	0	0	Ty21a		11
298	FAECES	NO BACTERIAL PATHOGENS ISOLATED	0	0	Ty21a		11
298	BLOOD	NO GROWTH AFTER 5 DAYS	0	0	Ty21a		12
298	FAECES	No bacterial pathogens isolated.	0	0	Ty21a		12
298	BLOOD	NO GROWTH AFTER 5 DAYS	0	0	Ty21a		13
298	FAECES	NO BACTERIAL PATHOGENS ISOLATED	0	0	Ty21a		13
298	BLOOD	COAGULASE NEGATIVE STAPHYLOCOCCUS (ISOLATED FROM 1/2 BOTTLES)	0	1	Ty21a		14
298	FAECES	NO BACTERIAL PATHOGENS ISOLATED	0	0	Ty21a		14
298	FAECES	NO BACTERIAL PATHOGENS ISOLATED	0	0	Ty21a		58
298	FAECES	NO BACTERIAL PATHOGENS ISOLATED	0	0	Ty21a		65
298	FAECES	No bacterial pathogens isolated.	0	0	Ty21a		93
765	FAECES	No bacterial pathogens isolated.	0	0	Ty21a		-1
765	BLOOD	NO GROWTH AFTER 5 DAYS	0	0	Ty21a		0
765	FAECES	NO BACTERIAL PATHOGENS ISOLATED	0	0	Ty21a		3
765	FAECES	NO BACTERIAL PATHOGENS ISOLATED	0	0	Ty21a		4
765	BLOOD	COAGULASE NEGATIVE STAPHYLOCOCCUS (ISOLATED FROM 1/2 BOTTLES)	0	1	Ty21a		5
765	FAECES	NO BACTERIAL PATHOGENS ISOLATED	0	0	Ty21a		6
765	BLOOD	NO GROWTH AFTER 5 DAYS	0	0	Ty21a		6
765	FAECES	No bacterial pathogens isolated.	0	0	Ty21a		6
765	FAECES	NO BACTERIAL PATHOGENS ISOLATED	0	0	Ty21a		7
765	BLOOD	NO GROWTH AFTER 5 DAYS	0	0	Ty21a		7
765	FAECES	NO BACTERIAL PATHOGENS ISOLATED	0	0	Ty21a		8
765	BLOOD	NO GROWTH AFTER 5 DAYS	0	0	Ty21a		8
765	FAECES	NO BACTERIAL PATHOGENS ISOLATED	0	0	Ty21a		9
765	BLOOD	NO GROWTH AFTER 5 DAYS	0	0	Ty21a		9
765	BLOOD	NO GROWTH AFTER 5 DAYS	0	0	Ty21a		10
765	BLOOD	NO GROWTH AFTER 5 DAYS	0	0	Ty21a		11
765	FAECES	No bacterial pathogens isolated.	0	0	Ty21a		11
765	BLOOD	NO GROWTH AFTER 5 DAYS	0	0	Ty21a		12
765	FAECES	NO BACTERIAL PATHOGENS ISOLATED	0	0	Ty21a		12
765	BLOOD	NO GROWTH AFTER 5 DAYS	0	0	Ty21a		13
765	FAECES	No bacterial pathogens isolated.	0	0	Ty21a		13
765	BLOOD	NO GROWTH AFTER 5 DAYS	0	0	Ty21a		14
765	FAECES	No bacterial pathogens isolated.	0	0	Ty21a		14
765	FAECES	NO BACTERIAL PATHOGENS ISOLATED	0	0	Ty21a		47
765	FAECES	NO BACTERIAL PATHOGENS ISOLATED	0	0	Ty21a		58
706	FAECES	No bacterial pathogens isolated.	0	0	Placebo		-1
706	BLOOD	NO GROWTH AFTER 5 DAYS	0	0	Placebo		0
706	FAECES	No bacterial pathogens isolated.	0	0	Placebo		1
706	FAECES	NO BACTERIAL PATHOGENS ISOLATED	0	0	Placebo		3
706	BLOOD	NO GROWTH AFTER 5 DAYS	0	0	Placebo		5
706	FAECES	NO BACTERIAL PATHOGENS ISOLATED	0	0	Placebo		5
706	BLOOD	NO GROWTH AFTER 5 DAYS	0	0	Placebo		6
706	FAECES	No bacterial pathogens isolated.	0	0	Placebo		6
706	BLOOD	NO GROWTH AFTER 5 DAYS	0	0	Placebo		7
706	FAECES	NO BACTERIAL PATHOGENS ISOLATED	0	0	Placebo		7
706	BLOOD	NO GROWTH AFTER 5 DAYS	0	0	Placebo		8
706	FAECES	NO BACTERIAL PATHOGENS ISOLATED	0	0	Placebo		8
706	BLOOD	NO GROWTH AFTER 5 DAYS	0	0	Placebo		9
706	FAECES	NO BACTERIAL PATHOGENS ISOLATED	0	0	Placebo		9
706	BLOOD	NO GROWTH AFTER 5 DAYS	0	0	Placebo		10
706	FAECES	NO BACTERIAL PATHOGENS ISOLATED	0	0	Placebo		10
706	BLOOD	NO GROWTH AFTER 5 DAYS	0	0	Placebo		11
706	FAECES	No bacterial pathogens isolated.	0	0	Placebo		11
706	FAECES	SALMONELLA TYPHI isolated	1	0	Placebo		12
706	BLOOD	NO GROWTH AFTER 5 DAYS	0	0	Placebo		12
706	BLOOD	NO GROWTH AFTER 5 DAYS	0	0	Placebo		13
706	FAECES	No bacterial pathogens isolated.	0	0	Placebo		13
706	BLOOD	NO GROWTH AFTER 5 DAYS	0	0	Placebo		14
706	FAECES	NO BACTERIAL PATHOGENS ISOLATED	0	0	Placebo		14
706	FAECES	NO BACTERIAL PATHOGENS ISOLATED	0	0	Placebo		50
706	FAECES	NO BACTERIAL PATHOGENS ISOLATED	0	0	Placebo		58
78	BLOOD	NO GROWTH AFTER 5 DAYS	0	0	M01ZH09		0
78	FAECES	No bacterial pathogens isolated.	0	0	M01ZH09		0
78	FAECES	SALMONELLA TYPHI isolated	1	0	M01ZH09		1
78	FAECES	NO BACTERIAL PATHOGENS ISOLATED	0	0	M01ZH09		3
78	BLOOD	NO GROWTH AFTER 5 DAYS	0	0	M01ZH09		5
78	FAECES	NO BACTERIAL PATHOGENS ISOLATED	0	0	M01ZH09		5
78	BLOOD	NO GROWTH AFTER 5 DAYS	0	0	M01ZH09		6
78	FAECES	No bacterial pathogens isolated.	0	0	M01ZH09		6
78	BLOOD	NO GROWTH AFTER 5 DAYS	0	0	M01ZH09		7
78	FAECES	NO BACTERIAL PATHOGENS ISOLATED	0	0	M01ZH09		7
78	BLOOD	NO GROWTH AFTER 5 DAYS	0	0	M01ZH09		8
78	FAECES	NO BACTERIAL PATHOGENS ISOLATED	0	0	M01ZH09		8
78	BLOOD	NO GROWTH AFTER 5 DAYS	0	0	M01ZH09		9
78	FAECES	NO BACTERIAL PATHOGENS ISOLATED	0	0	M01ZH09		9
78	BLOOD	NO GROWTH AFTER 5 DAYS	0	0	M01ZH09		10
78	FAECES	NO BACTERIAL PATHOGENS ISOLATED	0	0	M01ZH09		10
78	BLOOD	NO GROWTH AFTER 5 DAYS	0	0	M01ZH09		11
78	FAECES	No bacterial pathogens isolated.	0	0	M01ZH09		11
78	BLOOD	NO GROWTH AFTER 5 DAYS	0	0	M01ZH09		12
78	FAECES	NO BACTERIAL PATHOGENS ISOLATED	0	0	M01ZH09		12
78	BLOOD	NO GROWTH AFTER 5 DAYS	0	0	M01ZH09		13
78	FAECES	No bacterial pathogens isolated.	0	0	M01ZH09		13
78	BLOOD	NO GROWTH AFTER 5 DAYS	0	0	M01ZH09		14
78	FAECES	No bacterial pathogens isolated.	0	0	M01ZH09		14
78	FAECES	NO BACTERIAL PATHOGENS ISOLATED	0	0	M01ZH09		59
78	FAECES	NO BACTERIAL PATHOGENS ISOLATED	0	0	M01ZH09		68
642	FAECES	No bacterial pathogens isolated.	0	0	Ty21a		-1
642	FAECES	SALMONELLA TYPHI isolated	1	0	Ty21a		1
642	FAECES	NO BACTERIAL PATHOGENS ISOLATED	0	0	Ty21a		2
642	FAECES	NO BACTERIAL PATHOGENS ISOLATED	0	0	Ty21a		5
642	BLOOD	NO GROWTH AFTER 5 DAYS	0	0	Ty21a		5
642	FAECES	No bacterial pathogens isolated.	0	0	Ty21a		6
642	BLOOD	NO GROWTH AFTER 5 DAYS	0	0	Ty21a		6
642	FAECES	NO BACTERIAL PATHOGENS ISOLATED	0	0	Ty21a		6
642	FAECES	NO BACTERIAL PATHOGENS ISOLATED	0	0	Ty21a		7
642	BLOOD	NO GROWTH AFTER 5 DAYS	0	0	Ty21a		7
642	FAECES	NO BACTERIAL PATHOGENS ISOLATED	0	0	Ty21a		8
642	BLOOD	NO GROWTH AFTER 5 DAYS	0	0	Ty21a		8
642	BLOOD	NO GROWTH AFTER 5 DAYS	0	0	Ty21a		9
642	BLOOD	NO GROWTH AFTER 5 DAYS	0	0	Ty21a		10
642	FAECES	NO BACTERIAL PATHOGENS ISOLATED	0	0	Ty21a		10
642	BLOOD	NO GROWTH AFTER 5 DAYS	0	0	Ty21a		11
642	FAECES	NO BACTERIAL PATHOGENS ISOLATED	0	0	Ty21a		11
642	BLOOD	NO GROWTH AFTER 5 DAYS	0	0	Ty21a		12
642	FAECES	NO BACTERIAL PATHOGENS ISOLATED	0	0	Ty21a		12
642	FAECES	NO BACTERIAL PATHOGENS ISOLATED	0	0	Ty21a		13
642	FAECES	NO BACTERIAL PATHOGENS ISOLATED	0	0	Ty21a		13
642	BLOOD	NO GROWTH AFTER 5 DAYS	0	0	Ty21a		13
642	BLOOD	NO GROWTH AFTER 5 DAYS	0	0	Ty21a		13
642	FAECES	NO BACTERIAL PATHOGENS ISOLATED	0	0	Ty21a		51
642	FAECES	No bacterial pathogens isolated.	0	0	Ty21a		58
780	FAECES	No bacterial pathogens isolated.	0	0	M01ZH09		0
780	FAECES	No bacterial pathogens isolated.	0	0	M01ZH09		1
780	FAECES	NO BACTERIAL PATHOGENS ISOLATED	0	0	M01ZH09		3
780	FAECES	NO BACTERIAL PATHOGENS ISOLATED	0	0	M01ZH09		5
780	BLOOD	NO GROWTH AFTER 5 DAYS	0	0	M01ZH09		5
780	BLOOD	NO GROWTH AFTER 5 DAYS	0	0	M01ZH09		6
780	FAECES	NO BACTERIAL PATHOGENS ISOLATED	0	0	M01ZH09		6
780	BLOOD	NO GROWTH AFTER 5 DAYS	0	0	M01ZH09		7
780	FAECES	No bacterial pathogens isolated.	0	0	M01ZH09		7
780	BLOOD	NO GROWTH AFTER 5 DAYS	0	0	M01ZH09		8
780	FAECES	NO BACTERIAL PATHOGENS ISOLATED	0	0	M01ZH09		8
780	BLOOD	NO GROWTH AFTER 5 DAYS	0	0	M01ZH09		9
780	FAECES	NO BACTERIAL PATHOGENS ISOLATED	0	0	M01ZH09		9
780	BLOOD	NO GROWTH AFTER 5 DAYS	0	0	M01ZH09		10
780	FAECES	NO BACTERIAL PATHOGENS ISOLATED	0	0	M01ZH09		10
780	BLOOD	NO GROWTH AFTER 5 DAYS	0	0	M01ZH09		11
780	FAECES	NO BACTERIAL PATHOGENS ISOLATED	0	0	M01ZH09		11
780	BLOOD	NO GROWTH AFTER 5 DAYS	0	0	M01ZH09		12
780	FAECES	NO BACTERIAL PATHOGENS ISOLATED	0	0	M01ZH09		12
780	BLOOD	NO GROWTH AFTER 5 DAYS	0	0	M01ZH09		13
780	FAECES	NO BACTERIAL PATHOGENS ISOLATED	0	0	M01ZH09		13
780	BLOOD	NO GROWTH AFTER 5 DAYS	0	0	M01ZH09		13
780	FAECES	NO BACTERIAL PATHOGENS ISOLATED	0	0	M01ZH09		13
780	FAECES	NO BACTERIAL PATHOGENS ISOLATED	0	0	M01ZH09		48
780	FAECES	No bacterial pathogens isolated.	0	0	M01ZH09		59
781	FAECES	NO BACTERIAL PATHOGENS ISOLATED	0	0	Placebo		0
781	FAECES	NO BACTERIAL PATHOGENS ISOLATED	0	0	Placebo		0
781	FAECES	No bacterial pathogens isolated.	0	0	Placebo		2
781	FAECES	NO BACTERIAL PATHOGENS ISOLATED	0	0	Placebo		4
781	FAECES	NO BACTERIAL PATHOGENS ISOLATED	0	0	Placebo		5
781	BLOOD	NO GROWTH AFTER 5 DAYS	0	0	Placebo		5
781	BLOOD	NO GROWTH AFTER 5 DAYS	0	0	Placebo		6
781	BLOOD	NO GROWTH AFTER 5 DAYS	0	0	Placebo		7
781	FAECES	NO BACTERIAL PATHOGENS ISOLATED	0	0	Placebo		7
781	BLOOD	NO GROWTH AFTER 5 DAYS	0	0	Placebo		8
781	FAECES	NO BACTERIAL PATHOGENS ISOLATED	0	0	Placebo		8
781	FAECES	NO BACTERIAL PATHOGENS ISOLATED	0	0	Placebo		8
781	BLOOD	NO GROWTH AFTER 5 DAYS	0	0	Placebo		9
781	FAECES	NO BACTERIAL PATHOGENS ISOLATED	0	0	Placebo		9
781	BLOOD	NO GROWTH AFTER 5 DAYS	0	0	Placebo		9
781	FAECES	NO BACTERIAL PATHOGENS ISOLATED	0	0	Placebo		10
781	BLOOD	NO GROWTH AFTER 5 DAYS	0	0	Placebo		10
781	FAECES	NO BACTERIAL PATHOGENS ISOLATED	0	0	Placebo		10
781	BLOOD	NO GROWTH AFTER 5 DAYS	0	0	Placebo		11
781	BLOOD	NO GROWTH AFTER 5 DAYS	0	0	Placebo		12
781	FAECES	NO BACTERIAL PATHOGENS ISOLATED	0	0	Placebo		12
781	BLOOD	NO GROWTH AFTER 5 DAYS	0	0	Placebo		13
781	FAECES	No bacterial pathogens isolated.	0	0	Placebo		13
781	FAECES	NO BACTERIAL PATHOGENS ISOLATED	0	0	Placebo		61
781	FAECES	NO BACTERIAL PATHOGENS ISOLATED	0	0	Placebo		110
238	FAECES	No bacterial pathogens isolated.	0	0	Ty21a		0
238	FAECES	No bacterial pathogens isolated.	0	0	Ty21a		1
238	FAECES	NO BACTERIAL PATHOGENS ISOLATED	0	0	Ty21a		3
238	BLOOD	NO GROWTH AFTER 5 DAYS	0	0	Ty21a		5
238	FAECES	No bacterial pathogens isolated.	0	0	Ty21a		5
238	BLOOD	NO GROWTH AFTER 5 DAYS	0	0	Ty21a		6
238	FAECES	No bacterial pathogens isolated.	0	0	Ty21a		6
238	BLOOD	NO GROWTH AFTER 5 DAYS	0	0	Ty21a		7
238	BLOOD	NO GROWTH AFTER 5 DAYS	0	0	Ty21a		8
238	FAECES	NO BACTERIAL PATHOGENS ISOLATED	0	0	Ty21a		8
238	BLOOD	NO GROWTH AFTER 5 DAYS	0	0	Ty21a		9
238	FAECES	NO BACTERIAL PATHOGENS ISOLATED	0	0	Ty21a		9
238	BLOOD	NO GROWTH AFTER 5 DAYS	0	0	Ty21a		10
238	FAECES	NO BACTERIAL PATHOGENS ISOLATED	0	0	Ty21a		10
238	BLOOD	NO GROWTH AFTER 5 DAYS	0	0	Ty21a		11
238	FAECES	NO BACTERIAL PATHOGENS ISOLATED	0	0	Ty21a		11
238	BLOOD	NO GROWTH AFTER 5 DAYS	0	0	Ty21a		12
238	FAECES	NO BACTERIAL PATHOGENS ISOLATED	0	0	Ty21a		12
238	FAECES	SALMONELLA TYPHI isolated	1	0	Ty21a		13
238	BLOOD	NO GROWTH AFTER 5 DAYS	0	0	Ty21a		13
238	BLOOD	NO GROWTH AFTER 5 DAYS	0	0	Ty21a		14
238	FAECES	NO BACTERIAL PATHOGENS ISOLATED	0	0	Ty21a		14
238	FAECES	NO BACTERIAL PATHOGENS ISOLATED	0	0	Ty21a		63
238	FAECES	NO BACTERIAL PATHOGENS ISOLATED	0	0	Ty21a		74
759	FAECES	No bacterial pathogens isolated.	0	0	M01ZH09		0
759	FAECES	No bacterial pathogens isolated.	0	0	M01ZH09		1
759	FAECES	NO BACTERIAL PATHOGENS ISOLATED	0	0	M01ZH09		3
759	BLOOD	NO GROWTH AFTER 5 DAYS	0	0	M01ZH09		5
759	FAECES	No bacterial pathogens isolated.	0	0	M01ZH09		5
759	BLOOD	NO GROWTH AFTER 5 DAYS	0	0	M01ZH09		6
759	FAECES	No bacterial pathogens isolated.	0	0	M01ZH09		6
759	BLOOD	NO GROWTH AFTER 5 DAYS	0	0	M01ZH09		7
759	FAECES	No bacterial pathogens isolated.	0	0	M01ZH09		7
759	BLOOD	NO GROWTH AFTER 5 DAYS	0	0	M01ZH09		8
759	FAECES	NO BACTERIAL PATHOGENS ISOLATED	0	0	M01ZH09		8
759	BLOOD	NO GROWTH AFTER 5 DAYS	0	0	M01ZH09		9
759	FAECES	NO BACTERIAL PATHOGENS ISOLATED	0	0	M01ZH09		9
759	BLOOD	NO GROWTH AFTER 5 DAYS	0	0	M01ZH09		10
759	FAECES	NO BACTERIAL PATHOGENS ISOLATED	0	0	M01ZH09		10
759	FAECES	SALMONELLA TYPHI isolated	1	0	M01ZH09		11
759	BLOOD	NO GROWTH AFTER 5 DAYS	0	0	M01ZH09		11
759	BLOOD	NO GROWTH AFTER 5 DAYS	0	0	M01ZH09		12
759	FAECES	NO BACTERIAL PATHOGENS ISOLATED	0	0	M01ZH09		12
759	BLOOD	NO GROWTH AFTER 5 DAYS	0	0	M01ZH09		13
759	FAECES	NO BACTERIAL PATHOGENS ISOLATED	0	0	M01ZH09		13
759	FAECES	SALMONELLA TYPHI isolated	1	0	M01ZH09		14
759	BLOOD	NO GROWTH AFTER 5 DAYS	0	0	M01ZH09		14
759	FAECES	No bacterial pathogens isolated.	0	0	M01ZH09		49
759	FAECES	NO BACTERIAL PATHOGENS ISOLATED	0	0	M01ZH09		55
631	FAECES	NO BACTERIAL PATHOGENS ISOLATED	0	0	Ty21a		0
631	FAECES	NO BACTERIAL PATHOGENS ISOLATED	0	0	Ty21a		3
631	FAECES	NO BACTERIAL PATHOGENS ISOLATED	0	0	Ty21a		5
631	BLOOD	NO GROWTH AFTER 5 DAYS	0	0	Ty21a		5
631	FAECES	NO BACTERIAL PATHOGENS ISOLATED	0	0	Ty21a		5
631	BLOOD	NO GROWTH AFTER 5 DAYS	0	0	Ty21a		6
631	BLOOD	NO GROWTH AFTER 5 DAYS	0	0	Ty21a		7
631	FAECES	NO BACTERIAL PATHOGENS ISOLATED	0	0	Ty21a		7
631	BLOOD	NO GROWTH AFTER 5 DAYS	0	0	Ty21a		8
631	FAECES	NO BACTERIAL PATHOGENS ISOLATED	0	0	Ty21a		8
631	BLOOD	NO GROWTH AFTER 5 DAYS	0	0	Ty21a		9
631	FAECES	NO BACTERIAL PATHOGENS ISOLATED	0	0	Ty21a		9
631	BLOOD	NO GROWTH AFTER 5 DAYS	0	0	Ty21a		10
631	FAECES	NO BACTERIAL PATHOGENS ISOLATED	0	0	Ty21a		10
631	BLOOD	NO GROWTH AFTER 5 DAYS	0	0	Ty21a		11
631	FAECES	NO BACTERIAL PATHOGENS ISOLATED	0	0	Ty21a		11
631	BLOOD	NO GROWTH AFTER 5 DAYS	0	0	Ty21a		12
631	FAECES	NO BACTERIAL PATHOGENS ISOLATED	0	0	Ty21a		12
631	BLOOD	NO GROWTH AFTER 5 DAYS	0	0	Ty21a		13
631	FAECES	NO BACTERIAL PATHOGENS ISOLATED	0	0	Ty21a		13
631	BLOOD	NO GROWTH AFTER 5 DAYS	0	0	Ty21a		14
631	FAECES	NO BACTERIAL PATHOGENS ISOLATED	0	0	Ty21a		14
631	FAECES	No bacterial pathogens isolated.	0	0	Ty21a		59
631	FAECES	No bacterial pathogens isolated.	0	0	Ty21a		69
200	FAECES	NO BACTERIAL PATHOGENS ISOLATED	0	0	Placebo		0
200	FAECES	NO BACTERIAL PATHOGENS ISOLATED	0	0	Placebo		3
200	FAECES	NO BACTERIAL PATHOGENS ISOLATED	0	0	Placebo		5
200	BLOOD	NO GROWTH AFTER 5 DAYS	0	0	Placebo		5
200	FAECES	NO BACTERIAL PATHOGENS ISOLATED	0	0	Placebo		6
200	BLOOD	NO GROWTH AFTER 5 DAYS	0	0	Placebo		6
200	BLOOD	NO GROWTH AFTER 5 DAYS	0	0	Placebo		7
200	BLOOD	NO GROWTH AFTER 5 DAYS	0	0	Placebo		8
200	FAECES	NO BACTERIAL PATHOGENS ISOLATED	0	0	Placebo		8
200	BLOOD	NO GROWTH AFTER 5 DAYS	0	0	Placebo		9
200	FAECES	NO BACTERIAL PATHOGENS ISOLATED	0	0	Placebo		9
200	FAECES	NO BACTERIAL PATHOGENS ISOLATED	0	0	Placebo		10
200	BLOOD	NO GROWTH AFTER 5 DAYS	0	0	Placebo		10
200	FAECES	NO BACTERIAL PATHOGENS ISOLATED	0	0	Placebo		10
200	BLOOD	NO GROWTH AFTER 5 DAYS	0	0	Placebo		11
200	FAECES	NO BACTERIAL PATHOGENS ISOLATED	0	0	Placebo		11
200	BLOOD	NO GROWTH AFTER 5 DAYS	0	0	Placebo		12
200	BLOOD	NO GROWTH AFTER 5 DAYS	0	0	Placebo		13
200	FAECES	SALMONELLA TYPHI isolated	1	0	Placebo		14
200	BLOOD	NO GROWTH AFTER 5 DAYS	0	0	Placebo		14
349	FAECES	No bacterial pathogens isolated.	0	0	Ty21a		0
349	FAECES	NO BACTERIAL PATHOGENS ISOLATED	0	0	Ty21a		1
349	FAECES	NO BACTERIAL PATHOGENS ISOLATED	0	0	Ty21a		3
349	BLOOD	NO GROWTH AFTER 5 DAYS	0	0	Ty21a		5
349	FAECES	No bacterial pathogens isolated.	0	0	Ty21a		5
349	BLOOD	NO GROWTH AFTER 5 DAYS	0	0	Ty21a		6
349	FAECES	No bacterial pathogens isolated.	0	0	Ty21a		6
349	BLOOD	NO GROWTH AFTER 5 DAYS	0	0	Ty21a		7
349	FAECES	No bacterial pathogens isolated.	0	0	Ty21a		7
349	BLOOD	NO GROWTH AFTER 5 DAYS	0	0	Ty21a		7
349	FAECES	NO BACTERIAL PATHOGENS ISOLATED	0	0	Ty21a		7
349	BLOOD	NO GROWTH AFTER 5 DAYS	0	0	Ty21a		8
349	FAECES	NO BACTERIAL PATHOGENS ISOLATED	0	0	Ty21a		8
349	BLOOD	NO GROWTH AFTER 5 DAYS	0	0	Ty21a		9
349	FAECES	NO BACTERIAL PATHOGENS ISOLATED	0	0	Ty21a		9
349	BLOOD	NO GROWTH AFTER 5 DAYS	0	0	Ty21a		10
349	FAECES	No bacterial pathogens isolated.	0	0	Ty21a		10
349	BLOOD	NO GROWTH AFTER 5 DAYS	0	0	Ty21a		11
349	FAECES	NO BACTERIAL PATHOGENS ISOLATED	0	0	Ty21a		11
349	BLOOD	NO GROWTH AFTER 5 DAYS	0	0	Ty21a		12
349	FAECES	NO BACTERIAL PATHOGENS ISOLATED	0	0	Ty21a		12
349	BLOOD	NO GROWTH AFTER 5 DAYS	0	0	Ty21a		13
349	FAECES	NO SALMONELLA OR SHIGELLA ISOLATED	0	0	Ty21a		13
349	FAECES	.	0	0	Ty21a		55
285	FAECES	NO BACTERIAL PATHOGENS ISOLATED	0	0	M01ZH09		0
285	FAECES	SALMONELLA TYPHI isolated	1	0	M01ZH09		1
285	FAECES	NO BACTERIAL PATHOGENS ISOLATED	0	0	M01ZH09		3
285	FAECES	NO BACTERIAL PATHOGENS ISOLATED	0	0	M01ZH09		5
285	BLOOD	NO GROWTH AFTER 5 DAYS	0	0	M01ZH09		5
285	FAECES	NO BACTERIAL PATHOGENS ISOLATED	0	0	M01ZH09		6
285	BLOOD	NO GROWTH AFTER 5 DAYS	0	0	M01ZH09		6
285	FAECES	NO BACTERIAL PATHOGENS ISOLATED	0	0	M01ZH09		6
285	BLOOD	NO GROWTH AFTER 5 DAYS	0	0	M01ZH09		7
285	BLOOD	NO GROWTH AFTER 5 DAYS	0	0	M01ZH09		8
285	FAECES	No bacterial pathogens isolated.	0	0	M01ZH09		8
285	BLOOD	NO GROWTH AFTER 5 DAYS	0	0	M01ZH09		9
285	FAECES	NO BACTERIAL PATHOGENS ISOLATED	0	0	M01ZH09		9
285	BLOOD	NO GROWTH AFTER 5 DAYS	0	0	M01ZH09		10
285	FAECES	NO BACTERIAL PATHOGENS ISOLATED	0	0	M01ZH09		10
285	BLOOD	NO GROWTH AFTER 5 DAYS	0	0	M01ZH09		11
285	FAECES	NO BACTERIAL PATHOGENS ISOLATED	0	0	M01ZH09		11
285	FAECES	NO BACTERIAL PATHOGENS ISOLATED	0	0	M01ZH09		12
285	BLOOD	NO GROWTH AFTER 5 DAYS	0	0	M01ZH09		12
285	BLOOD	NO GROWTH AFTER 5 DAYS	0	0	M01ZH09		13
285	FAECES	NO BACTERIAL PATHOGENS ISOLATED	0	0	M01ZH09		13
285	BLOOD	NO GROWTH AFTER 5 DAYS	0	0	M01ZH09		14
285	FAECES	NO BACTERIAL PATHOGENS ISOLATED	0	0	M01ZH09		14
285	FAECES	No bacterial pathogens isolated.	0	0	M01ZH09		56
285	FAECES	NO BACTERIAL PATHOGENS ISOLATED	0	0	M01ZH09		63
835	FAECES	NO BACTERIAL PATHOGENS ISOLATED	0	0	M01ZH09		0
835	FAECES	NO BACTERIAL PATHOGENS ISOLATED	0	0	M01ZH09		1
835	FAECES	NO BACTERIAL PATHOGENS ISOLATED	0	0	M01ZH09		3
835	BLOOD	NO GROWTH AFTER 5 DAYS	0	0	M01ZH09		5
835	FAECES	NO BACTERIAL PATHOGENS ISOLATED	0	0	M01ZH09		5
835	BLOOD	NO GROWTH AFTER 5 DAYS	0	0	M01ZH09		6
835	FAECES	No bacterial pathogens isolated.	0	0	M01ZH09		6
835	FAECES	No bacterial pathogens isolated.	0	0	M01ZH09		7
835	BLOOD	NO GROWTH AFTER 5 DAYS	0	0	M01ZH09		7
835	FAECES	NO BACTERIAL PATHOGENS ISOLATED	0	0	M01ZH09		8
835	BLOOD	NO GROWTH AFTER 5 DAYS	0	0	M01ZH09		8
835	BLOOD	NO GROWTH AFTER 5 DAYS	0	0	M01ZH09		9
835	FAECES	No bacterial pathogens isolated.	0	0	M01ZH09		9
835	BLOOD	NO GROWTH AFTER 5 DAYS	0	0	M01ZH09		10
835	FAECES	No bacterial pathogens isolated.	0	0	M01ZH09		10
835	BLOOD	NO GROWTH AFTER 5 DAYS	0	0	M01ZH09		11
835	FAECES	No bacterial pathogens isolated.	0	0	M01ZH09		11
835	BLOOD	NO GROWTH AFTER 5 DAYS	0	0	M01ZH09		12
835	FAECES	No bacterial pathogens isolated.	0	0	M01ZH09		12
835	BLOOD	NO GROWTH AFTER 5 DAYS	0	0	M01ZH09		13
835	FAECES	No bacterial pathogens isolated.	0	0	M01ZH09		13
761	FAECES	NO BACTERIAL PATHOGENS ISOLATED	0	0	Placebo		0
761	FAECES	No bacterial pathogens isolated.	0	0	Placebo		1
761	FAECES	SALMONELLA TYPHI isolated	1	0	Placebo		3
761	BLOOD	NO GROWTH AFTER 5 DAYS	0	0	Placebo		5
761	BLOOD	NO GROWTH AFTER 5 DAYS	0	0	Placebo		6
761	FAECES	No bacterial pathogens isolated.	0	0	Placebo		6
761	BLOOD	NO GROWTH AFTER 5 DAYS	0	0	Placebo		7
761	BLOOD	NO GROWTH AFTER 5 DAYS	0	0	Placebo		8
761	BLOOD	NO GROWTH AFTER 5 DAYS	0	0	Placebo		9
761	FAECES	No bacterial pathogens isolated.	0	0	Placebo		9
761	FAECES	SALMONELLA TYPHI isolated	1	0	Placebo		10
761	BLOOD	NO GROWTH AFTER 5 DAYS	0	0	Placebo		10
761	BLOOD	NO GROWTH AFTER 5 DAYS	0	0	Placebo		11
761	BLOOD	NO GROWTH AFTER 5 DAYS	0	0	Placebo		12
761	BLOOD	NO GROWTH AFTER 5 DAYS	0	0	Placebo		13
761	FAECES	No bacterial pathogens isolated.	0	0	Placebo		13
761	BLOOD	NO GROWTH AFTER 5 DAYS	0	0	Placebo		14
761	FAECES	No bacterial pathogens isolated.	0	0	Placebo		14
761	BLOOD	NO GROWTH AFTER 5 DAYS	0	0	Placebo		14
761	FAECES	NO BACTERIAL PATHOGENS ISOLATED	0	0	Placebo		66
912	FAECES	No bacterial pathogens isolated.	0	0	Ty21a		0
912	FAECES	SALMONELLA TYPHI isolated	1	0	Ty21a		1
912	BLOOD	NO GROWTH AFTER 5 DAYS	0	0	Ty21a		5
912	BLOOD	NO GROWTH AFTER 5 DAYS	0	0	Ty21a		6
912	FAECES	No bacterial pathogens isolated.	0	0	Ty21a		6
912	BLOOD	NO GROWTH AFTER 5 DAYS	0	0	Ty21a		7
912	FAECES	No bacterial pathogens isolated.	0	0	Ty21a		7
912	BLOOD	NO GROWTH AFTER 5 DAYS	0	0	Ty21a		7
912	FAECES	NO BACTERIAL PATHOGENS ISOLATED	0	0	Ty21a		7
912	BLOOD	NO GROWTH AFTER 5 DAYS	0	0	Ty21a		8
912	BLOOD	NO GROWTH AFTER 5 DAYS	0	0	Ty21a		9
912	BLOOD	NO GROWTH AFTER 5 DAYS	0	0	Ty21a		10
912	BLOOD	NO GROWTH AFTER 5 DAYS	0	0	Ty21a		11
912	FAECES	NO BACTERIAL PATHOGENS ISOLATED	0	0	Ty21a		11
912	BLOOD	NO GROWTH AFTER 5 DAYS	0	0	Ty21a		12
912	BLOOD	NO GROWTH AFTER 5 DAYS	0	0	Ty21a		13
912	FAECES	NO SALMONELLA OR SHIGELLA ISOLATED	0	0	Ty21a		13
912	FAECES	NO BACTERIAL PATHOGENS ISOLATED	0	0	Ty21a		54
354	FAECES	NO BACTERIAL PATHOGENS ISOLATED	0	0	M01ZH09		0
354	FAECES	NO BACTERIAL PATHOGENS ISOLATED	0	0	M01ZH09		1
354	BLOOD	NO GROWTH AFTER 5 DAYS	0	0	M01ZH09		2
354	FAECES	NO BACTERIAL PATHOGENS ISOLATED	0	0	M01ZH09		36
354	FAECES	No bacterial pathogens isolated.	0	0	M01ZH09		43
656	FAECES	No bacterial pathogens isolated.	0	0	Ty21a		0
656	FAECES	NO BACTERIAL PATHOGENS ISOLATED	0	0	Ty21a		1
656	FAECES	NO BACTERIAL PATHOGENS ISOLATED	0	0	Ty21a		3
656	BLOOD	NO GROWTH AFTER 5 DAYS	0	0	Ty21a		5
656	FAECES	No bacterial pathogens isolated.	0	0	Ty21a		5
656	BLOOD	NO GROWTH AFTER 5 DAYS	0	0	Ty21a		6
656	FAECES	No bacterial pathogens isolated.	0	0	Ty21a		6
656	BLOOD	NO GROWTH AFTER 5 DAYS	0	0	Ty21a		7
656	FAECES	No bacterial pathogens isolated.	0	0	Ty21a		7
656	BLOOD	NO GROWTH AFTER 5 DAYS	0	0	Ty21a		7
656	FAECES	NO BACTERIAL PATHOGENS ISOLATED	0	0	Ty21a		7
656	BLOOD	NO GROWTH AFTER 5 DAYS	0	0	Ty21a		8
656	FAECES	NO BACTERIAL PATHOGENS ISOLATED	0	0	Ty21a		8
656	BLOOD	NO GROWTH AFTER 5 DAYS	0	0	Ty21a		9
656	FAECES	NO SALMONELLA OR SHIGELLA ISOLATED	0	0	Ty21a		9
656	BLOOD	NO GROWTH AFTER 5 DAYS	0	0	Ty21a		10
656	FAECES	No bacterial pathogens isolated.	0	0	Ty21a		10
656	BLOOD	NO GROWTH AFTER 5 DAYS	0	0	Ty21a		11
656	FAECES	NO BACTERIAL PATHOGENS ISOLATED	0	0	Ty21a		11
656	FAECES	NO BACTERIAL PATHOGENS ISOLATED	0	0	Ty21a		12
656	BLOOD	NO GROWTH AFTER 5 DAYS	0	0	Ty21a		12
656	BLOOD	NO GROWTH AFTER 5 DAYS	0	0	Ty21a		13
656	FAECES	NO SALMONELLA OR SHIGELLA ISOLATED	0	0	Ty21a		13
656	FAECES	.	0	0	Ty21a		55
962	FAECES	NO SALMONELLA OR SHIGELLA ISOLATED	0	0	M01ZH09		-1
962	FAECES	No bacterial pathogens isolated.	0	0	M01ZH09		1
962	FAECES	No bacterial pathogens isolated.	0	0	M01ZH09		3
962	BLOOD	NO GROWTH AFTER 5 DAYS	0	0	M01ZH09		5
962	FAECES	NO BACTERIAL PATHOGENS ISOLATED	0	0	M01ZH09		5
962	FAECES	NO BACTERIAL PATHOGENS ISOLATED	0	0	M01ZH09		6
962	BLOOD	NO GROWTH AFTER 5 DAYS	0	0	M01ZH09		6
962	FAECES	No bacterial pathogens isolated.	0	0	M01ZH09		6
962	FAECES	No bacterial pathogens isolated.	0	0	M01ZH09		7
962	BLOOD	NO GROWTH AFTER 5 DAYS	0	0	M01ZH09		7
962	FAECES	No bacterial pathogens isolated.	0	0	M01ZH09		8
962	BLOOD	NO GROWTH AFTER 5 DAYS	0	0	M01ZH09		8
962	BLOOD	NO GROWTH AFTER 5 DAYS	0	0	M01ZH09		9
962	BLOOD	NO GROWTH AFTER 5 DAYS	0	0	M01ZH09		10
962	FAECES	No bacterial pathogens isolated.	0	0	M01ZH09		10
962	FAECES	No bacterial pathogens isolated.	0	0	M01ZH09		11
962	FAECES	NO BACTERIAL PATHOGENS ISOLATED	0	0	M01ZH09		11
962	BLOOD	NO GROWTH AFTER 5 DAYS	0	0	M01ZH09		11
962	BLOOD	NO GROWTH AFTER 5 DAYS	0	0	M01ZH09		11
962	BLOOD	NO GROWTH AFTER 5 DAYS	0	0	M01ZH09		11
962	FAECES	SALMONELLA TYPHI isolated	1	0	M01ZH09		12
962	FAECES	NO BACTERIAL PATHOGENS ISOLATED	0	0	M01ZH09		12
962	BLOOD	NO GROWTH AFTER 5 DAYS	0	0	M01ZH09		13
965	FAECES	NO SALMONELLA OR SHIGELLA ISOLATED	0	0	Ty21a		-1
965	FAECES	No bacterial pathogens isolated.	0	0	Ty21a		1
965	FAECES	No bacterial pathogens isolated.	0	0	Ty21a		2
965	FAECES	No bacterial pathogens isolated.	0	0	Ty21a		5
965	BLOOD	NO GROWTH AFTER 5 DAYS	0	0	Ty21a		5
965	FAECES	NO BACTERIAL PATHOGENS ISOLATED	0	0	Ty21a		5
965	BLOOD	NO GROWTH AFTER 5 DAYS	0	0	Ty21a		6
965	FAECES	NO BACTERIAL PATHOGENS ISOLATED	0	0	Ty21a		6
965	FAECES	No bacterial pathogens isolated.	0	0	Ty21a		7
965	BLOOD	NO GROWTH AFTER 5 DAYS	0	0	Ty21a		7
965	BLOOD	NO GROWTH AFTER 5 DAYS	0	0	Ty21a		8
965	BLOOD	NO GROWTH AFTER 5 DAYS	0	0	Ty21a		9
965	FAECES	No bacterial pathogens isolated.	0	0	Ty21a		9
965	BLOOD	NO GROWTH AFTER 5 DAYS	0	0	Ty21a		10
965	FAECES	No bacterial pathogens isolated.	0	0	Ty21a		10
965	FAECES	SALMONELLA TYPHI isolated	1	0	Ty21a		11
965	BLOOD	NO GROWTH AFTER 5 DAYS	0	0	Ty21a		11
965	BLOOD	NO GROWTH AFTER 5 DAYS	0	0	Ty21a		11
965	BLOOD	NO GROWTH AFTER 5 DAYS	0	0	Ty21a		11
965	FAECES	NO BACTERIAL PATHOGENS ISOLATED	0	0	Ty21a		11
965	FAECES	NO BACTERIAL PATHOGENS ISOLATED	0	0	Ty21a		12
965	BLOOD	NO GROWTH AFTER 5 DAYS	0	0	Ty21a		13
965	FAECES	NO BACTERIAL PATHOGENS ISOLATED	0	0	Ty21a		13
965	FAECES	NO BACTERIAL PATHOGENS ISOLATED	0	0	Ty21a		45
965	FAECES	NO BACTERIAL PATHOGENS ISOLATED	0	0	Ty21a		58
900	FAECES	No bacterial pathogens isolated.	0	0	Ty21a		0
900	FAECES	NO BACTERIAL PATHOGENS ISOLATED	0	0	Ty21a		3
900	BLOOD	NO GROWTH AFTER 5 DAYS	0	0	Ty21a		5
900	BLOOD	NO GROWTH AFTER 5 DAYS	0	0	Ty21a		6
900	FAECES	No bacterial pathogens isolated.	0	0	Ty21a		6
900	BLOOD	NO GROWTH AFTER 5 DAYS	0	0	Ty21a		7
900	FAECES	No bacterial pathogens isolated.	0	0	Ty21a		7
900	BLOOD	NO GROWTH AFTER 5 DAYS	0	0	Ty21a		7
900	FAECES	NO BACTERIAL PATHOGENS ISOLATED	0	0	Ty21a		7
900	BLOOD	NO GROWTH AFTER 5 DAYS	0	0	Ty21a		8
900	FAECES	NO BACTERIAL PATHOGENS ISOLATED	0	0	Ty21a		8
900	FAECES	NO BACTERIAL PATHOGENS ISOLATED	0	0	Ty21a		9
900	BLOOD	NO GROWTH AFTER 5 DAYS	0	0	Ty21a		9
900	BLOOD	NO GROWTH AFTER 5 DAYS	0	0	Ty21a		10
900	BLOOD	NO GROWTH AFTER 5 DAYS	0	0	Ty21a		11
900	FAECES	NO BACTERIAL PATHOGENS ISOLATED	0	0	Ty21a		11
900	BLOOD	NO GROWTH AFTER 5 DAYS	0	0	Ty21a		12
900	BLOOD	NO GROWTH AFTER 5 DAYS	0	0	Ty21a		13
900	FAECES	NO SALMONELLA OR SHIGELLA ISOLATED	0	0	Ty21a		13
900	FAECES	NO BACTERIAL PATHOGENS ISOLATED	0	0	Ty21a		47
388	FAECES	No bacterial pathogens isolated.	0	0	M01ZH09		0
388	FAECES	NO BACTERIAL PATHOGENS ISOLATED	0	0	M01ZH09		1
388	FAECES	NO BACTERIAL PATHOGENS ISOLATED	0	0	M01ZH09		3
388	BLOOD	NO GROWTH AFTER 5 DAYS	0	0	M01ZH09		5
388	FAECES	No bacterial pathogens isolated.	0	0	M01ZH09		5
388	BLOOD	NO GROWTH AFTER 5 DAYS	0	0	M01ZH09		6
388	FAECES	No bacterial pathogens isolated.	0	0	M01ZH09		6
388	BLOOD	NO GROWTH AFTER 5 DAYS	0	0	M01ZH09		7
388	FAECES	NO BACTERIAL PATHOGENS ISOLATED	0	0	M01ZH09		7
388	BLOOD	NO GROWTH AFTER 5 DAYS	0	0	M01ZH09		7
388	FAECES	NO BACTERIAL PATHOGENS ISOLATED	0	0	M01ZH09		7
388	BLOOD	NO GROWTH AFTER 5 DAYS	0	0	M01ZH09		8
388	FAECES	NO BACTERIAL PATHOGENS ISOLATED	0	0	M01ZH09		8
388	BLOOD	NO GROWTH AFTER 5 DAYS	0	0	M01ZH09		9
388	FAECES	NO BACTERIAL PATHOGENS ISOLATED	0	0	M01ZH09		9
388	BLOOD	NO GROWTH AFTER 5 DAYS	0	0	M01ZH09		10
388	FAECES	No bacterial pathogens isolated.	0	0	M01ZH09		10
388	BLOOD	NO GROWTH AFTER 5 DAYS	0	0	M01ZH09		11
388	FAECES	NO BACTERIAL PATHOGENS ISOLATED	0	0	M01ZH09		11
388	BLOOD	NO GROWTH AFTER 5 DAYS	0	0	M01ZH09		12
388	FAECES	NO BACTERIAL PATHOGENS ISOLATED	0	0	M01ZH09		12
388	BLOOD	NO GROWTH AFTER 5 DAYS	0	0	M01ZH09		13
388	FAECES	NO SALMONELLA OR SHIGELLA ISOLATED	0	0	M01ZH09		13
522	FAECES	NO BACTERIAL PATHOGENS ISOLATED	0	0	Ty21a		0
522	FAECES	NO BACTERIAL PATHOGENS ISOLATED	0	0	Ty21a		3
522	BLOOD	NO GROWTH AFTER 5 DAYS	0	0	Ty21a		5
522	FAECES	No bacterial pathogens isolated.	0	0	Ty21a		5
522	BLOOD	NO GROWTH AFTER 5 DAYS	0	0	Ty21a		6
522	BLOOD	NO GROWTH AFTER 5 DAYS	0	0	Ty21a		7
522	BLOOD	NO GROWTH AFTER 5 DAYS	0	0	Ty21a		7
522	FAECES	NO BACTERIAL PATHOGENS ISOLATED	0	0	Ty21a		7
522	BLOOD	NO GROWTH AFTER 5 DAYS	0	0	Ty21a		8
522	BLOOD	NO GROWTH AFTER 5 DAYS	0	0	Ty21a		9
522	BLOOD	NO GROWTH AFTER 5 DAYS	0	0	Ty21a		10
522	FAECES	No bacterial pathogens isolated.	0	0	Ty21a		10
522	BLOOD	NO GROWTH AFTER 5 DAYS	0	0	Ty21a		11
522	BLOOD	NO GROWTH AFTER 5 DAYS	0	0	Ty21a		12
522	BLOOD	NO GROWTH AFTER 5 DAYS	0	0	Ty21a		13
522	FAECES	NO SALMONELLA OR SHIGELLA ISOLATED	0	0	Ty21a		13
149	FAECES	NO BACTERIAL PATHOGENS ISOLATED	0	0	Placebo	5	-1	-6
149	FAECES	NO BACTERIAL PATHOGENS ISOLATED	0	0	Placebo	5	0	-5
149	FAECES	NO BACTERIAL PATHOGENS ISOLATED	0	0	Placebo	5	3	-2
149	BLOOD	PRESUMPTIVE SALMONELLA TYPHI isolated	1	0	Placebo	5	5	0
149	BLOOD	PRESUMPTIVE SALMONELLA TYPHI isolated	1	0	Placebo	5	5	0
149	BLOOD	PRESUMPTIVE SALMONELLA TYPHI isolated	1	0	Placebo	5	5	0
149	RECTAL SWAB	NO BACTERIAL PATHOGENS ISOLATED	0	0	Placebo	5	5	0
149	BLOOD	NO GROWTH AFTER 5 DAYS	0	0	Placebo	5	6	1
149	FAECES	NO BACTERIAL PATHOGENS ISOLATED	0	0	Placebo	5	7	2
149	BLOOD	NO GROWTH AFTER 5 DAYS	0	0	Placebo	5	7	2
149	RECTAL SWAB	NO BACTERIAL PATHOGENS ISOLATED	0	0	Placebo	5	7	2
149	FAECES	NO BACTERIAL PATHOGENS ISOLATED	0	0	Placebo	5	8	3
149	BLOOD	NO GROWTH AFTER 5 DAYS	0	0	Placebo	5	8	3
149	BLOOD	NO GROWTH AFTER 5 DAYS	0	0	Placebo	5	9	4
149	BLOOD	NO GROWTH AFTER 5 DAYS	0	0	Placebo	5	10	5
149	BLOOD	NO GROWTH AFTER 5 DAYS	0	0	Placebo	5	11	6
149	FAECES	NO BACTERIAL PATHOGENS ISOLATED	0	0	Placebo	5	11	6
149	FAECES	NO BACTERIAL PATHOGENS ISOLATED	0	0	Placebo	5	12	7
149	BLOOD	NO GROWTH AFTER 5 DAYS	0	0	Placebo	5	12	7
149	RECTAL SWAB	NO BACTERIAL PATHOGENS ISOLATED	0	0	Placebo	5	12	7
149	BLOOD	NO GROWTH AFTER 5 DAYS	0	0	Placebo	5	13	8
149	BLOOD	NO GROWTH AFTER 5 DAYS	0	0	Placebo	5	14	9
149	FAECES	NO BACTERIAL PATHOGENS ISOLATED	0	0	Placebo	5	39	34
149	FAECES	No bacterial pathogens isolated.	0	0	Placebo	5	58	53
779	FAECES	NO SPECIMEN RECEIVED WITH CARD.	0	0	Placebo	7	0	-7
779	FAECES	NO BACTERIAL PATHOGENS ISOLATED	0	0	Placebo	7	0	-7
779	FAECES	NO BACTERIAL PATHOGENS ISOLATED	0	0	Placebo	7	1	-6
779	FAECES	NO BACTERIAL PATHOGENS ISOLATED	0	0	Placebo	7	3	-4
779	FAECES	NO BACTERIAL PATHOGENS ISOLATED	0	0	Placebo	7	4	-3
779	BLOOD	PRESUMPTIVE SALMONELLA TYPHI isolated	1	0	Placebo	7	5	-2
779	FAECES	NO BACTERIAL PATHOGENS ISOLATED	0	0	Placebo	7	5	-2
779	BLOOD	PRESUMPTIVE SALMONELLA TYPHI isolated	1	0	Placebo	7	6	-1
779	BLOOD	SALMONELLA TYPHI isolated	1	0	Placebo	7	7	0
779	BLOOD	SALMONELLA TYPHI isolated	1	0	Placebo	7	7	0
779	FAECES	NO BACTERIAL PATHOGENS ISOLATED	0	0	Placebo	7	7	0
779	BLOOD	NO GROWTH AFTER 5 DAYS	0	0	Placebo	7	7	0
779	BLOOD	NO GROWTH AFTER 5 DAYS	0	0	Placebo	7	8	1
779	FAECES	NO BACTERIAL PATHOGENS ISOLATED	0	0	Placebo	7	8	1
779	FAECES	NO BACTERIAL PATHOGENS ISOLATED	0	0	Placebo	7	9	2
779	BLOOD	NO GROWTH AFTER 5 DAYS	0	0	Placebo	7	9	2
779	FAECES	NO BACTERIAL PATHOGENS ISOLATED	0	0	Placebo	7	10	3
779	BLOOD	NO GROWTH AFTER 5 DAYS	0	0	Placebo	7	10	3
779	BLOOD	NO GROWTH AFTER 5 DAYS	0	0	Placebo	7	11	4
779	FAECES	NO BACTERIAL PATHOGENS ISOLATED	0	0	Placebo	7	11	4
779	FAECES	NO BACTERIAL PATHOGENS ISOLATED	0	0	Placebo	7	12	5
779	BLOOD	NO GROWTH AFTER 5 DAYS	0	0	Placebo	7	13	6
779	FAECES	NO BACTERIAL PATHOGENS ISOLATED	0	0	Placebo	7	13	6
779	FAECES	NO BACTERIAL PATHOGENS ISOLATED	0	0	Placebo	7	14	7
779	BLOOD	NO GROWTH AFTER 5 DAYS	0	0	Placebo	7	14	7
779	FAECES	No bacterial pathogens isolated.	0	0	Placebo	7	64	57
779	FAECES	No bacterial pathogens isolated.	0	0	Placebo	7	66	59
250	FAECES	NO BACTERIAL PATHOGENS ISOLATED	0	0	Ty21a	8	0	-8
250	FAECES	SALMONELLA TYPHI isolated	1	0	Ty21a	8	1	-7
250	FAECES	SALMONELLA TYPHI isolated	1	0	Ty21a	8	2	-6
250	FAECES	SALMONELLA TYPHI isolated	1	0	Ty21a	8	4	-4
250	FAECES	SALMONELLA TYPHI isolated	1	0	Ty21a	8	5	-3
250	BLOOD	NO GROWTH AFTER 5 DAYS	0	0	Ty21a	8	5	-3
250	BLOOD	NO GROWTH AFTER 5 DAYS	0	0	Ty21a	8	6	-2
250	BLOOD	SALMONELLA TYPHI isolated	1	0	Ty21a	8	7	-1
250	BLOOD	SALMONELLA TYPHI isolated	1	0	Ty21a	8	8	0
250	BLOOD	SALMONELLA TYPHI isolated	1	0	Ty21a	8	8	0
250	FAECES	NO BACTERIAL PATHOGENS ISOLATED	0	0	Ty21a	8	8	0
250	BLOOD	NO GROWTH AFTER 5 DAYS	0	0	Ty21a	8	9	1
250	BLOOD	NO GROWTH AFTER 5 DAYS	0	0	Ty21a	8	9	1
250	BLOOD	NO GROWTH AFTER 5 DAYS	0	0	Ty21a	8	9	1
250	FAECES	NO BACTERIAL PATHOGENS ISOLATED	0	0	Ty21a	8	10	2
250	BLOOD	NO GROWTH AFTER 5 DAYS	0	0	Ty21a	8	10	2
250	BLOOD	NO GROWTH AFTER 5 DAYS	0	0	Ty21a	8	11	3
250	FAECES	NO BACTERIAL PATHOGENS ISOLATED	0	0	Ty21a	8	11	3
250	FAECES	NO BACTERIAL PATHOGENS ISOLATED	0	0	Ty21a	8	12	4
250	BLOOD	NO GROWTH AFTER 5 DAYS	0	0	Ty21a	8	12	4
250	FAECES	NO BACTERIAL PATHOGENS ISOLATED	0	0	Ty21a	8	12	4
250	BLOOD	NO GROWTH AFTER 5 DAYS	0	0	Ty21a	8	13	5
250	FAECES	NO BACTERIAL PATHOGENS ISOLATED	0	0	Ty21a	8	14	6
250	BLOOD	NO GROWTH AFTER 5 DAYS	0	0	Ty21a	8	14	6
250	FAECES	No bacterial pathogens isolated.	0	0	Ty21a	8	30	22
250	FAECES	No bacterial pathogens isolated.	0	0	Ty21a	8	36	28
250	FAECES	No bacterial pathogens isolated.	0	0	Ty21a	8	59	51
250	FAECES	No bacterial pathogens isolated.	0	0	Ty21a	8	65	57
250	FAECES	NO BACTERIAL PATHOGENS ISOLATED	0	0	Ty21a	8	90	82
616	FAECES	NO BACTERIAL PATHOGENS ISOLATED	0	0	Placebo	6	-1	-7
616	FAECES	NO BACTERIAL PATHOGENS ISOLATED	0	0	Placebo	6	0	-6
616	BLOOD	SALMONELLA TYPHI isolated	1	0	Placebo	6	5	-1
616	FAECES	NO BACTERIAL PATHOGENS ISOLATED	0	0	Placebo	6	5	-1
616	BLOOD	SALMONELLA TYPHI isolated	1	0	Placebo	6	6	0
616	BLOOD	SALMONELLA TYPHI isolated	1	0	Placebo	6	6	0
616	BLOOD	SALMONELLA TYPHI isolated	1	0	Placebo	6	6	0
616	FAECES	NO BACTERIAL PATHOGENS ISOLATED	0	0	Placebo	6	6	0
616	BLOOD	NO GROWTH AFTER 5 DAYS	0	0	Placebo	6	7	1
616	FAECES	NO BACTERIAL PATHOGENS ISOLATED	0	0	Placebo	6	7	1
616	BLOOD	NO GROWTH AFTER 5 DAYS	0	0	Placebo	6	7	1
616	BLOOD	NO GROWTH AFTER 5 DAYS	0	0	Placebo	6	8	2
616	FAECES	NO BACTERIAL PATHOGENS ISOLATED	0	0	Placebo	6	8	2
616	BLOOD	NO GROWTH AFTER 5 DAYS	0	0	Placebo	6	9	3
616	FAECES	NO BACTERIAL PATHOGENS ISOLATED	0	0	Placebo	6	9	3
616	BLOOD	NO GROWTH AFTER 5 DAYS	0	0	Placebo	6	10	4
616	FAECES	NO BACTERIAL PATHOGENS ISOLATED	0	0	Placebo	6	10	4
616	FAECES	NO BACTERIAL PATHOGENS ISOLATED	0	0	Placebo	6	11	5
616	BLOOD	NO GROWTH AFTER 5 DAYS	0	0	Placebo	6	11	5
616	BLOOD	NO GROWTH AFTER 5 DAYS	0	0	Placebo	6	12	6
616	BLOOD	NO GROWTH AFTER 5 DAYS	0	0	Placebo	6	13	7
616	FAECES	No bacterial pathogens isolated.	0	0	Placebo	6	13	7
616	BLOOD	NO GROWTH AFTER 5 DAYS	0	0	Placebo	6	14	8
616	FAECES	NO BACTERIAL PATHOGENS ISOLATED	0	0	Placebo	6	14	8
616	FAECES	NO BACTERIAL PATHOGENS ISOLATED	0	0	Placebo	6	39	33
616	FAECES	NO BACTERIAL PATHOGENS ISOLATED	0	0	Placebo	6	60	54
552	FAECES	NO BACTERIAL PATHOGENS ISOLATED	0	0	M01ZH09	10	0	-10
552	FAECES	NO BACTERIAL PATHOGENS ISOLATED	0	0	M01ZH09	10	1	-9
552	FAECES	NO BACTERIAL PATHOGENS ISOLATED	0	0	M01ZH09	10	3	-7
552	BLOOD	NO GROWTH AFTER 5 DAYS	0	0	M01ZH09	10	5	-5
552	FAECES	NO BACTERIAL PATHOGENS ISOLATED	0	0	M01ZH09	10	5	-5
552	BLOOD	NO GROWTH AFTER 5 DAYS	0	0	M01ZH09	10	6	-4
552	FAECES	NO BACTERIAL PATHOGENS ISOLATED	0	0	M01ZH09	10	6	-4
552	BLOOD	NON LACTOSE FERMENTING GRAM NEGATIVE RODS isolated	1	0	M01ZH09	10	7	-3
552	FAECES	NO BACTERIAL PATHOGENS ISOLATED	0	0	M01ZH09	10	7	-3
552	BLOOD	SALMONELLA TYPHI isolated	1	0	M01ZH09	10	8	-2
552	FAECES	NO BACTERIAL PATHOGENS ISOLATED	0	0	M01ZH09	10	8	-2
552	BLOOD	SALMONELLA TYPHI isolated	1	0	M01ZH09	10	9	-1
552	FAECES	NO BACTERIAL PATHOGENS ISOLATED	0	0	M01ZH09	10	9	-1
552	BLOOD	SALMONELLA TYPHI isolated	1	0	M01ZH09	10	10	0
552	FAECES	NO BACTERIAL PATHOGENS ISOLATED	0	0	M01ZH09	10	10	0
552	BLOOD	NO GROWTH AFTER 5 DAYS	0	0	M01ZH09	10	10	0
552	BLOOD	NO GROWTH AFTER 5 DAYS	0	0	M01ZH09	10	10	0
552	FAECES	No bacterial pathogens isolated.	0	0	M01ZH09	10	11	1
552	FAECES	NO BACTERIAL PATHOGENS ISOLATED	0	0	M01ZH09	10	11	1
552	BLOOD	NO GROWTH AFTER 5 DAYS	0	0	M01ZH09	10	11	1
552	BLOOD	NO GROWTH AFTER 5 DAYS	0	0	M01ZH09	10	12	2
552	FAECES	NO BACTERIAL PATHOGENS ISOLATED	0	0	M01ZH09	10	12	2
552	BLOOD	NO GROWTH AFTER 5 DAYS	0	0	M01ZH09	10	13	3
552	FAECES	NO BACTERIAL PATHOGENS ISOLATED	0	0	M01ZH09	10	13	3
552	FAECES	NO BACTERIAL PATHOGENS ISOLATED	0	0	M01ZH09	10	14	4
552	BLOOD	NO GROWTH AFTER 5 DAYS	0	0	M01ZH09	10	14	4
552	FAECES	No bacterial pathogens isolated.	0	0	M01ZH09	10	30	20
552	FAECES	No bacterial pathogens isolated.	0	0	M01ZH09	10	36	26
552	FAECES	NO BACTERIAL PATHOGENS ISOLATED	0	0	M01ZH09	10	59	49
552	FAECES	No bacterial pathogens isolated.	0	0	M01ZH09	10	66	56
552	FAECES	NO BACTERIAL PATHOGENS ISOLATED	0	0	M01ZH09	10	73	63
777	FAECES	NO BACTERIAL PATHOGENS ISOLATED	0	0	M01ZH09	13	0	-13
777	FAECES	NO BACTERIAL PATHOGENS ISOLATED	0	0	M01ZH09	13	1	-12
777	FAECES	NO BACTERIAL PATHOGENS ISOLATED	0	0	M01ZH09	13	3	-10
777	FAECES	NO BACTERIAL PATHOGENS ISOLATED	0	0	M01ZH09	13	5	-8
777	FAECES	NO BACTERIAL PATHOGENS ISOLATED	0	0	M01ZH09	13	5	-8
777	BLOOD	NO GROWTH AFTER 5 DAYS	0	0	M01ZH09	13	5	-8
777	BLOOD	NO GROWTH AFTER 5 DAYS	0	0	M01ZH09	13	6	-7
777	FAECES	NO BACTERIAL PATHOGENS ISOLATED	0	0	M01ZH09	13	7	-6
777	BLOOD	NO GROWTH AFTER 5 DAYS	0	0	M01ZH09	13	7	-6
777	BLOOD	NO GROWTH AFTER 5 DAYS	0	0	M01ZH09	13	8	-5
777	FAECES	NO BACTERIAL PATHOGENS ISOLATED	0	0	M01ZH09	13	8	-5
777	BLOOD	NO GROWTH AFTER 5 DAYS	0	0	M01ZH09	13	9	-4
777	FAECES	NO BACTERIAL PATHOGENS ISOLATED	0	0	M01ZH09	13	9	-4
777	FAECES	NO BACTERIAL PATHOGENS ISOLATED	0	0	M01ZH09	13	10	-3
777	BLOOD	NO GROWTH AFTER 5 DAYS	0	0	M01ZH09	13	10	-3
777	BLOOD	SALMONELLA TYPHI (ISOLATED FROM 1/2 BOTTLES)	1	0	M01ZH09	13	11	-2
777	FAECES	NO BACTERIAL PATHOGENS ISOLATED	0	0	M01ZH09	13	11	-2
777	BLOOD	NO GROWTH AFTER 5 DAYS	0	0	M01ZH09	13	12	-1
777	FAECES	NO BACTERIAL PATHOGENS ISOLATED	0	0	M01ZH09	13	12	-1
777	BLOOD	NO GROWTH AFTER 5 DAYS	0	0	M01ZH09	13	13	0
777	BLOOD	NO GROWTH AFTER 5 DAYS	0	0	M01ZH09	13	13	0
777	RECTAL SWAB	No bacterial pathogens isolated.	0	0	M01ZH09	13	13	0
777	BLOOD	NO GROWTH AFTER 5 DAYS	0	0	M01ZH09	13	13	0
777	FAECES	NO BACTERIAL PATHOGENS ISOLATED	0	0	M01ZH09	13	14	1
777	BLOOD	NO GROWTH AFTER 5 DAYS	0	0	M01ZH09	13	14	1
777	BLOOD	NO GROWTH AFTER 5 DAYS	0	0	M01ZH09	13	15	2
777	RECTAL SWAB	NO BACTERIAL PATHOGENS ISOLATED	0	0	M01ZH09	13	15	2
777	BLOOD	NO GROWTH AFTER 5 DAYS	0	0	M01ZH09	13	16	3
777	RECTAL SWAB	NO BACTERIAL PATHOGENS ISOLATED	0	0	M01ZH09	13	16	3
777	FAECES	NO BACTERIAL PATHOGENS ISOLATED	0	0	M01ZH09	13	17	4
777	BLOOD	NO GROWTH AFTER 5 DAYS	0	0	M01ZH09	13	17	4
777	FAECES	NO BACTERIAL PATHOGENS ISOLATED	0	0	M01ZH09	13	94	81
777	FAECES	NO BACTERIAL PATHOGENS ISOLATED	0	0	M01ZH09	13	101	88
703	FAECES	NO BACTERIAL PATHOGENS ISOLATED	0	0	Ty21a	7	0	-7
703	FAECES	NO BACTERIAL PATHOGENS ISOLATED	0	0	Ty21a	7	1	-6
703	FAECES	No bacterial pathogens isolated.	0	0	Ty21a	7	3	-4
703	BLOOD	SALMONELLA TYPHI (ISOLATED FROM 1/2 BOTTLES)	1	0	Ty21a	7	5	-2
703	FAECES	NO BACTERIAL PATHOGENS ISOLATED	0	0	Ty21a	7	5	-2
703	BLOOD	SALMONELLA TYPHI AS PREVIOUSLY ISOLATED.	1	0	Ty21a	7	6	-1
703	FAECES	NO BACTERIAL PATHOGENS ISOLATED	0	0	Ty21a	7	6	-1
703	BLOOD	SALMONELLA TYPHI (ISOLATED FROM 1/2 BOTTLES)	1	0	Ty21a	7	7	0
703	BLOOD	SALMONELLA TYPHI (ISOLATED FROM 1/2 BOTTLES)	1	0	Ty21a	7	7	0
703	BLOOD	NO GROWTH AFTER 5 DAYS	0	0	Ty21a	7	7	0
703	FAECES	NO BACTERIAL PATHOGENS ISOLATED	0	0	Ty21a	7	7	0
703	BLOOD	NO GROWTH AFTER 5 DAYS	0	0	Ty21a	7	8	1
703	FAECES	NO BACTERIAL PATHOGENS ISOLATED	0	0	Ty21a	7	8	1
703	BLOOD	NO GROWTH AFTER 5 DAYS	0	0	Ty21a	7	9	2
703	FAECES	NO BACTERIAL PATHOGENS ISOLATED	0	0	Ty21a	7	9	2
703	BLOOD	NO GROWTH AFTER 5 DAYS	0	0	Ty21a	7	10	3
703	FAECES	NO BACTERIAL PATHOGENS ISOLATED	0	0	Ty21a	7	10	3
703	BLOOD	NO GROWTH AFTER 5 DAYS	0	0	Ty21a	7	11	4
703	FAECES	NO BACTERIAL PATHOGENS ISOLATED	0	0	Ty21a	7	11	4
703	BLOOD	NO GROWTH AFTER 5 DAYS	0	0	Ty21a	7	12	5
703	FAECES	NO BACTERIAL PATHOGENS ISOLATED	0	0	Ty21a	7	12	5
703	BLOOD	NO GROWTH AFTER 5 DAYS	0	0	Ty21a	7	13	6
703	FAECES	NO BACTERIAL PATHOGENS ISOLATED	0	0	Ty21a	7	13	6
703	BLOOD	NO GROWTH AFTER 5 DAYS	0	0	Ty21a	7	14	7
703	FAECES	NO BACTERIAL PATHOGENS ISOLATED	0	0	Ty21a	7	14	7
703	FAECES	NO BACTERIAL PATHOGENS ISOLATED	0	0	Ty21a	7	22	15
703	FAECES	NO BACTERIAL PATHOGENS ISOLATED	0	0	Ty21a	7	43	36
703	FAECES	NO BACTERIAL PATHOGENS ISOLATED	0	0	Ty21a	7	62	55
2	FAECES	NO BACTERIAL PATHOGENS ISOLATED	0	0	Ty21a	8	0	-8
2	FAECES	SALMONELLA TYPHI isolated	1	0	Ty21a	8	1	-7
2	FAECES	SALMONELLA TYPHI isolated	1	0	Ty21a	8	3	-5
2	BLOOD	SALMONELLA TYPHI (ISOLATED FROM 1/2 BOTTLES)	1	0	Ty21a	8	5	-3
2	FAECES	NO BACTERIAL PATHOGENS ISOLATED	0	0	Ty21a	8	5	-3
2	BLOOD	COAGULASE NEGATIVE STAPHYLOCOCCUS (ISOLATED FROM 1/2 BOTTLES)	0	1	Ty21a	8	6	-2
2	FAECES	NO BACTERIAL PATHOGENS ISOLATED	0	0	Ty21a	8	6	-2
2	BLOOD	SALMONELLA TYPHI (ISOLATED FROM 1/2 BOTTLES)	1	0	Ty21a	8	7	-1
2	FAECES	NO BACTERIAL PATHOGENS ISOLATED	0	0	Ty21a	8	7	-1
2	FAECES	SALMONELLA TYPHI isolated	1	0	Ty21a	8	8	0
2	BLOOD	SALMONELLA TYPHI (ISOLATED FROM 1/2 BOTTLES)	1	0	Ty21a	8	8	0
2	BLOOD	NO GROWTH AFTER 5 DAYS	0	0	Ty21a	8	8	0
2	BLOOD	NO GROWTH AFTER 5 DAYS	0	0	Ty21a	8	8	0
2	BLOOD	NO GROWTH AFTER 5 DAYS	0	0	Ty21a	8	9	1
2	FAECES	NO BACTERIAL PATHOGENS ISOLATED	0	0	Ty21a	8	9	1
2	BLOOD	NO GROWTH AFTER 5 DAYS	0	0	Ty21a	8	10	2
2	FAECES	NO BACTERIAL PATHOGENS ISOLATED	0	0	Ty21a	8	10	2
2	BLOOD	NO GROWTH AFTER 5 DAYS	0	0	Ty21a	8	11	3
2	FAECES	NO BACTERIAL PATHOGENS ISOLATED	0	0	Ty21a	8	11	3
2	BLOOD	NO GROWTH AFTER 5 DAYS	0	0	Ty21a	8	12	4
2	FAECES	NO BACTERIAL PATHOGENS ISOLATED	0	0	Ty21a	8	12	4
2	FAECES	NO BACTERIAL PATHOGENS ISOLATED	0	0	Ty21a	8	13	5
2	BLOOD	NO GROWTH AFTER 5 DAYS	0	0	Ty21a	8	13	5
2	BLOOD	NO GROWTH AFTER 5 DAYS	0	0	Ty21a	8	14	6
2	FAECES	NO BACTERIAL PATHOGENS ISOLATED	0	0	Ty21a	8	14	6
2	FAECES	NO BACTERIAL PATHOGENS ISOLATED	0	0	Ty21a	8	22	14
2	FAECES	No bacterial pathogens isolated.	0	0	Ty21a	8	45	37
2	FAECES	NO BACTERIAL PATHOGENS ISOLATED	0	0	Ty21a	8	51	43
644	FAECES	No bacterial pathogens isolated.	0	0	Ty21a	7	0	-7
644	FAECES	NO BACTERIAL PATHOGENS ISOLATED	0	0	Ty21a	7	1	-6
644	FAECES	SALMONELLA TYPHI isolated	1	0	Ty21a	7	3	-4
644	FAECES	SALMONELLA TYPHI isolated	1	0	Ty21a	7	5	-2
644	BLOOD	SALMONELLA TYPHI (ISOLATED FROM 1/2 BOTTLES)	1	0	Ty21a	7	5	-2
644	FAECES	SALMONELLA TYPHI isolated	1	0	Ty21a	7	6	-1
644	BLOOD	SALMONELLA TYPHI isolated	1	0	Ty21a	7	6	-1
644	BLOOD	SALMONELLA TYPHI isolated	1	0	Ty21a	7	7	0
644	BLOOD	NO GROWTH AFTER 5 DAYS	0	0	Ty21a	7	7	0
644	BLOOD	NO GROWTH AFTER 5 DAYS	0	0	Ty21a	7	7	0
644	FAECES	NO BACTERIAL PATHOGENS ISOLATED	0	0	Ty21a	7	7	0
644	BLOOD	NO GROWTH AFTER 5 DAYS	0	0	Ty21a	7	8	1
644	BLOOD	NO GROWTH AFTER 5 DAYS	0	0	Ty21a	7	9	2
644	FAECES	NO BACTERIAL PATHOGENS ISOLATED	0	0	Ty21a	7	9	2
644	BLOOD	NO GROWTH AFTER 5 DAYS	0	0	Ty21a	7	10	3
644	FAECES	NO BACTERIAL PATHOGENS ISOLATED	0	0	Ty21a	7	11	4
644	BLOOD	NO GROWTH AFTER 5 DAYS	0	0	Ty21a	7	11	4
644	BLOOD	NO GROWTH AFTER 5 DAYS	0	0	Ty21a	7	12	5
644	FAECES	NO BACTERIAL PATHOGENS ISOLATED	0	0	Ty21a	7	12	5
644	FAECES	NO BACTERIAL PATHOGENS ISOLATED	0	0	Ty21a	7	14	7
644	BLOOD	NO GROWTH AFTER 5 DAYS	0	0	Ty21a	7	14	7
644	FAECES	NO BACTERIAL PATHOGENS ISOLATED	0	0	Ty21a	7	14	7
644	BLOOD	NO GROWTH AFTER 5 DAYS	0	0	Ty21a	7	15	8
644	FAECES	No bacterial pathogens isolated.	0	0	Ty21a	7	49	42
644	FAECES	NO BACTERIAL PATHOGENS ISOLATED	0	0	Ty21a	7	82	75
373	FAECES	No bacterial pathogens isolated.	0	0	Placebo	9	0	-9
373	FAECES	NO BACTERIAL PATHOGENS ISOLATED	0	0	Placebo	9	3	-6
373	BLOOD	NO GROWTH AFTER 5 DAYS	0	0	Placebo	9	5	-4
373	FAECES	NO BACTERIAL PATHOGENS ISOLATED	0	0	Placebo	9	5	-4
373	FAECES	SALMONELLA TYPHI isolated	1	0	Placebo	9	6	-3
373	BLOOD	NO GROWTH AFTER 5 DAYS	0	0	Placebo	9	6	-3
373	BLOOD	NO GROWTH AFTER 5 DAYS	0	0	Placebo	9	7	-2
373	FAECES	NO BACTERIAL PATHOGENS ISOLATED	0	0	Placebo	9	7	-2
373	BLOOD	NO GROWTH AFTER 5 DAYS	0	0	Placebo	9	8	-1
373	BLOOD	SALMONELLA TYPHI isolated	1	0	Placebo	9	9	0
373	BLOOD	SALMONELLA TYPHI isolated	1	0	Placebo	9	9	0
373	FAECES	NO BACTERIAL PATHOGENS ISOLATED	0	0	Placebo	9	9	0
373	BLOOD	SALMONELLA TYPHI (ISOLATED FROM 1/2 BOTTLES)	1	0	Placebo	9	10	1
373	BLOOD	NO GROWTH AFTER 5 DAYS	0	0	Placebo	9	10	1
373	FAECES	NO BACTERIAL PATHOGENS ISOLATED	0	0	Placebo	9	10	1
373	BLOOD	NO GROWTH AFTER 5 DAYS	0	0	Placebo	9	11	2
373	BLOOD	NO GROWTH AFTER 5 DAYS	0	0	Placebo	9	12	3
373	FAECES	NO BACTERIAL PATHOGENS ISOLATED	0	0	Placebo	9	12	3
373	BLOOD	NO GROWTH AFTER 5 DAYS	0	0	Placebo	9	14	5
373	FAECES	NO BACTERIAL PATHOGENS ISOLATED	0	0	Placebo	9	14	5
373	FAECES	NO BACTERIAL PATHOGENS ISOLATED	0	0	Placebo	9	45	36
373	FAECES	NO BACTERIAL PATHOGENS ISOLATED	0	0	Placebo	9	52	43
47	FAECES	No bacterial pathogens isolated.	0	0	Ty21a	10	0	-10
47	FAECES	NO BACTERIAL PATHOGENS ISOLATED	0	0	Ty21a	10	1	-9
47	FAECES	NO BACTERIAL PATHOGENS ISOLATED	0	0	Ty21a	10	3	-7
47	BLOOD	NO GROWTH AFTER 5 DAYS	0	0	Ty21a	10	5	-5
47	FAECES	NO BACTERIAL PATHOGENS ISOLATED	0	0	Ty21a	10	5	-5
47	FAECES	NO BACTERIAL PATHOGENS ISOLATED	0	0	Ty21a	10	6	-4
47	BLOOD	NO GROWTH AFTER 5 DAYS	0	0	Ty21a	10	6	-4
47	BLOOD	SALMONELLA TYPHI isolated	1	0	Ty21a	10	7	-3
47	FAECES	NO BACTERIAL PATHOGENS ISOLATED	0	0	Ty21a	10	7	-3
47	BLOOD	NO GROWTH AFTER 5 DAYS	0	0	Ty21a	10	8	-2
47	FAECES	NO BACTERIAL PATHOGENS ISOLATED	0	0	Ty21a	10	8	-2
47	BLOOD	NO GROWTH AFTER 5 DAYS	0	0	Ty21a	10	9	-1
47	FAECES	NO BACTERIAL PATHOGENS ISOLATED	0	0	Ty21a	10	9	-1
47	BLOOD	NO GROWTH AFTER 5 DAYS	0	0	Ty21a	10	10	0
47	BLOOD	NO GROWTH AFTER 5 DAYS	0	0	Ty21a	10	10	0
47	BLOOD	NO GROWTH AFTER 5 DAYS	0	0	Ty21a	10	10	0
47	FAECES	NO BACTERIAL PATHOGENS ISOLATED	0	0	Ty21a	10	10	0
47	BLOOD	NO GROWTH AFTER 5 DAYS	0	0	Ty21a	10	11	1
47	FAECES	NO BACTERIAL PATHOGENS ISOLATED	0	0	Ty21a	10	11	1
47	BLOOD	NO GROWTH AFTER 5 DAYS	0	0	Ty21a	10	12	2
47	FAECES	NO BACTERIAL PATHOGENS ISOLATED	0	0	Ty21a	10	12	2
47	BLOOD	NO GROWTH AFTER 5 DAYS	0	0	Ty21a	10	14	4
47	FAECES	NO BACTERIAL PATHOGENS ISOLATED	0	0	Ty21a	10	14	4
47	BLOOD	NO GROWTH AFTER 5 DAYS	0	0	Ty21a	10	15	5
47	FAECES	NO BACTERIAL PATHOGENS ISOLATED	0	0	Ty21a	10	15	5
47	FAECES	NO BACTERIAL PATHOGENS ISOLATED	0	0	Ty21a	10	46	36
47	FAECES	No bacterial pathogens isolated.	0	0	Ty21a	10	53	43
170	FAECES	NO BACTERIAL PATHOGENS ISOLATED	0	0	M01ZH09	16	0	-16
170	FAECES	SALMONELLA TYPHI isolated	1	0	M01ZH09	16	1	-15
170	FAECES	SALMONELLA TYPHI isolated	1	0	M01ZH09	16	3	-13
170	FAECES	SALMONELLA TYPHI isolated	1	0	M01ZH09	16	5	-11
170	BLOOD	NO GROWTH AFTER 5 DAYS	0	0	M01ZH09	16	5	-11
170	BLOOD	NO GROWTH AFTER 5 DAYS	0	0	M01ZH09	16	6	-10
170	FAECES	NO BACTERIAL PATHOGENS ISOLATED	0	0	M01ZH09	16	6	-10
170	FAECES	NO BACTERIAL PATHOGENS ISOLATED	0	0	M01ZH09	16	7	-9
170	BLOOD	NO GROWTH AFTER 5 DAYS	0	0	M01ZH09	16	7	-9
170	FAECES	NO BACTERIAL PATHOGENS ISOLATED	0	0	M01ZH09	16	8	-8
170	BLOOD	NO GROWTH AFTER 5 DAYS	0	0	M01ZH09	16	8	-8
170	FAECES	SALMONELLA TYPHI isolated	1	0	M01ZH09	16	9	-7
170	BLOOD	NO GROWTH AFTER 5 DAYS	0	0	M01ZH09	16	9	-7
170	BLOOD	SALMONELLA TYPHI (ISOLATED FROM 1/2 BOTTLES)	1	0	M01ZH09	16	14	-2
170	BLOOD	NO GROWTH AFTER 5 DAYS	0	0	M01ZH09	16	17	1
170	BLOOD	NO GROWTH AFTER 5 DAYS	0	0	M01ZH09	16	18	2
170	FAECES	NO BACTERIAL PATHOGENS ISOLATED	0	0	M01ZH09	16	22	6
170	FAECES	NO BACTERIAL PATHOGENS ISOLATED	0	0	M01ZH09	16	52	36
170	FAECES	NO BACTERIAL PATHOGENS ISOLATED	0	0	M01ZH09	16	62	46
95	FAECES	NO BACTERIAL PATHOGENS ISOLATED	0	0	Placebo	8	0	-8
95	FAECES	NO BACTERIAL PATHOGENS ISOLATED	0	0	Placebo	8	1	-7
95	FAECES	SALMONELLA TYPHI isolated	1	0	Placebo	8	3	-5
95	FAECES	SALMONELLA TYPHI isolated	1	0	Placebo	8	5	-3
95	BLOOD	NO GROWTH AFTER 5 DAYS	0	0	Placebo	8	5	-3
95	FAECES	SALMONELLA TYPHI isolated	1	0	Placebo	8	6	-2
95	BLOOD	NO GROWTH AFTER 5 DAYS	0	0	Placebo	8	6	-2
95	BLOOD	SALMONELLA TYPHI (ISOLATED FROM 1/2 BOTTLES)	1	0	Placebo	8	7	-1
95	FAECES	SALMONELLA TYPHI isolated	1	0	Placebo	8	7	-1
95	BLOOD	COAGULASE NEGATIVE STAPHYLOCOCCUS (ISOLATED FROM 1/2 BOTTLES)	0	1	Placebo	8	8	0
95	BLOOD	SALMONELLA TYPHI (ISOLATED FROM 1/2 BOTTLES)	1	0	Placebo	8	8	0
95	FAECES	SALMONELLA TYPHI isolated	1	0	Placebo	8	8	0
95	BLOOD	SALMONELLA TYPHI (ISOLATED FROM 1/2 BOTTLES)	1	0	Placebo	8	8	0
95	BLOOD	NO GROWTH AFTER 5 DAYS	0	0	Placebo	8	8	0
95	FAECES	No bacterial pathogens isolated.	0	0	Placebo	8	9	1
95	BLOOD	NO GROWTH AFTER 5 DAYS	0	0	Placebo	8	9	1
95	BLOOD	NO GROWTH AFTER 5 DAYS	0	0	Placebo	8	10	2
95	FAECES	NO BACTERIAL PATHOGENS ISOLATED	0	0	Placebo	8	10	2
95	BLOOD	NO GROWTH AFTER 5 DAYS	0	0	Placebo	8	11	3
95	FAECES	NO BACTERIAL PATHOGENS ISOLATED	0	0	Placebo	8	11	3
95	BLOOD	NO GROWTH AFTER 5 DAYS	0	0	Placebo	8	12	4
95	FAECES	NO BACTERIAL PATHOGENS ISOLATED	0	0	Placebo	8	12	4
95	BLOOD	NO GROWTH AFTER 5 DAYS	0	0	Placebo	8	13	5
95	FAECES	NO BACTERIAL PATHOGENS ISOLATED	0	0	Placebo	8	13	5
95	BLOOD	NO GROWTH AFTER 5 DAYS	0	0	Placebo	8	14	6
95	FAECES	No bacterial pathogens isolated.	0	0	Placebo	8	14	6
95	FAECES	NO BACTERIAL PATHOGENS ISOLATED	0	0	Placebo	8	46	38
95	FAECES	NO BACTERIAL PATHOGENS ISOLATED	0	0	Placebo	8	54	46
851	FAECES	NO BACTERIAL PATHOGENS ISOLATED	0	0	M01ZH09	8	0	-8
851	FAECES	SALMONELLA TYPHI isolated	1	0	M01ZH09	8	3	-5
851	BLOOD	NO GROWTH AFTER 5 DAYS	0	0	M01ZH09	8	5	-3
851	RECTAL SWAB	NO BACTERIAL PATHOGENS ISOLATED	0	0	M01ZH09	8	5	-3
851	BLOOD	NO GROWTH AFTER 5 DAYS	0	0	M01ZH09	8	6	-2
851	BLOOD	SALMONELLA TYPHI (ISOLATED FROM 1/2 BOTTLES)	1	0	M01ZH09	8	7	-1
851	FAECES	No bacterial pathogens isolated.	0	0	M01ZH09	8	7	-1
851	BLOOD	SALMONELLA TYPHI (ISOLATED FROM 1/2 BOTTLES)	1	0	M01ZH09	8	8	0
851	BLOOD	NO GROWTH AFTER 5 DAYS	0	0	M01ZH09	8	8	0
851	BLOOD	NO GROWTH AFTER 5 DAYS	0	0	M01ZH09	8	8	0
851	FAECES	No bacterial pathogens isolated.	0	0	M01ZH09	8	9	1
851	BLOOD	NO GROWTH AFTER 5 DAYS	0	0	M01ZH09	8	9	1
851	BLOOD	NO GROWTH AFTER 5 DAYS	0	0	M01ZH09	8	10	2
851	RECTAL SWAB	NO BACTERIAL PATHOGENS ISOLATED	0	0	M01ZH09	8	10	2
851	BLOOD	NO GROWTH AFTER 5 DAYS	0	0	M01ZH09	8	11	3
851	BLOOD	NO GROWTH AFTER 5 DAYS	0	0	M01ZH09	8	12	4
851	FAECES	NO BACTERIAL PATHOGENS ISOLATED	0	0	M01ZH09	8	12	4
851	FAECES	NO BACTERIAL PATHOGENS ISOLATED	0	0	M01ZH09	8	13	5
851	BLOOD	NO GROWTH AFTER 5 DAYS	0	0	M01ZH09	8	13	5
851	BLOOD	NO GROWTH AFTER 5 DAYS	0	0	M01ZH09	8	14	6
851	FAECES	No bacterial pathogens isolated.	0	0	M01ZH09	8	82	74
851	FAECES	NO BACTERIAL PATHOGENS ISOLATED	0	0	M01ZH09	8	102	94
814	FAECES	NO BACTERIAL PATHOGENS ISOLATED	0	0	M01ZH09	9	-1	-10
814	FAECES	SALMONELLA TYPHI isolated	1	0	M01ZH09	9	0	-9
814	FAECES	SALMONELLA TYPHI isolated	1	0	M01ZH09	9	2	-7
814	FAECES	No bacterial pathogens isolated.	0	0	M01ZH09	9	5	-4
814	FAECES	NO BACTERIAL PATHOGENS ISOLATED	0	0	M01ZH09	9	5	-4
814	BLOOD	NO GROWTH AFTER 5 DAYS	0	0	M01ZH09	9	5	-4
814	FAECES	No bacterial pathogens isolated.	0	0	M01ZH09	9	6	-3
814	BLOOD	NO GROWTH AFTER 5 DAYS	0	0	M01ZH09	9	6	-3
814	BLOOD	NO GROWTH AFTER 5 DAYS	0	0	M01ZH09	9	7	-2
814	BLOOD	NO GROWTH AFTER 5 DAYS	0	0	M01ZH09	9	8	-1
814	FAECES	No bacterial pathogens isolated.	0	0	M01ZH09	9	8	-1
814	BLOOD	SALMONELLA TYPHI (ISOLATED FROM 1/2 BOTTLES)	1	0	M01ZH09	9	9	0
814	FAECES	NO BACTERIAL PATHOGENS ISOLATED	0	0	M01ZH09	9	9	0
814	BLOOD	NO GROWTH AFTER 5 DAYS	0	0	M01ZH09	9	9	0
814	BLOOD	NO GROWTH AFTER 5 DAYS	0	0	M01ZH09	9	9	0
814	FAECES	No bacterial pathogens isolated.	0	0	M01ZH09	9	9	0
814	BLOOD	NO GROWTH AFTER 5 DAYS	0	0	M01ZH09	9	10	1
814	BLOOD	NO GROWTH AFTER 5 DAYS	0	0	M01ZH09	9	11	2
814	BLOOD	NO GROWTH AFTER 5 DAYS	0	0	M01ZH09	9	12	3
814	FAECES	NO BACTERIAL PATHOGENS ISOLATED	0	0	M01ZH09	9	12	3
814	BLOOD	NO GROWTH AFTER 5 DAYS	0	0	M01ZH09	9	13	4
814	FAECES	NO BACTERIAL PATHOGENS ISOLATED	0	0	M01ZH09	9	13	4
814	BLOOD	NO GROWTH AFTER 5 DAYS	0	0	M01ZH09	9	14	5
814	FAECES	No bacterial pathogens isolated.	0	0	M01ZH09	9	14	5
814	FAECES	NO BACTERIAL PATHOGENS ISOLATED	0	0	M01ZH09	9	43	34
814	FAECES	NO BACTERIAL PATHOGENS ISOLATED	0	0	M01ZH09	9	78	69
384	FAECES	No bacterial pathogens isolated.	0	0	Placebo	6	0	-6
384	FAECES	SALMONELLA TYPHI isolated	1	0	Placebo	6	1	-5
384	FAECES	NO BACTERIAL PATHOGENS ISOLATED	0	0	Placebo	6	3	-3
384	FAECES	SALMONELLA TYPHI isolated	1	0	Placebo	6	5	-1
384	BLOOD	SALMONELLA TYPHI (ISOLATED FROM 1/2 BOTTLES)	1	0	Placebo	6	5	-1
384	BLOOD	COAGULASE NEGATIVE STAPHYLOCOCCUS (ISOLATED FROM 1/2 BOTTLES)	0	1	Placebo	6	6	0
384	FAECES	SALMONELLA TYPHI isolated	1	0	Placebo	6	6	0
384	BLOOD	SALMONELLA TYPHI isolated	1	0	Placebo	6	6	0
384	BLOOD	NO GROWTH AFTER 5 DAYS	0	0	Placebo	6	6	0
384	BLOOD	NO GROWTH AFTER 5 DAYS	0	0	Placebo	6	7	1
384	FAECES	NO BACTERIAL PATHOGENS ISOLATED	0	0	Placebo	6	7	1
384	BLOOD	NO GROWTH AFTER 5 DAYS	0	0	Placebo	6	8	2
384	FAECES	NO BACTERIAL PATHOGENS ISOLATED	0	0	Placebo	6	8	2
384	BLOOD	NO GROWTH AFTER 5 DAYS	0	0	Placebo	6	9	3
384	FAECES	NO BACTERIAL PATHOGENS ISOLATED	0	0	Placebo	6	9	3
384	FAECES	NO BACTERIAL PATHOGENS ISOLATED	0	0	Placebo	6	10	4
384	BLOOD	NO GROWTH AFTER 5 DAYS	0	0	Placebo	6	10	4
384	BLOOD	NO GROWTH AFTER 5 DAYS	0	0	Placebo	6	11	5
384	FAECES	No bacterial pathogens isolated.	0	0	Placebo	6	11	5
384	BLOOD	NO GROWTH AFTER 5 DAYS	0	0	Placebo	6	12	6
384	FAECES	NO BACTERIAL PATHOGENS ISOLATED	0	0	Placebo	6	12	6
384	BLOOD	NO GROWTH AFTER 5 DAYS	0	0	Placebo	6	14	8
384	BLOOD	NO GROWTH AFTER 5 DAYS	0	0	Placebo	6	14	8
384	FAECES	NO BACTERIAL PATHOGENS ISOLATED	0	0	Placebo	6	14	8
384	FAECES	NO BACTERIAL PATHOGENS ISOLATED	0	0	Placebo	6	14	8
634	FAECES	NO BACTERIAL PATHOGENS ISOLATED	0	0	M01ZH09	14	1	-13
634	FAECES	No bacterial pathogens isolated.	0	0	M01ZH09	14	2	-12
634	FAECES	No bacterial pathogens isolated.	0	0	M01ZH09	14	5	-9
634	FAECES	NO BACTERIAL PATHOGENS ISOLATED	0	0	M01ZH09	14	5	-9
634	BLOOD	NO GROWTH AFTER 5 DAYS	0	0	M01ZH09	14	5	-9
634	FAECES	No bacterial pathogens isolated.	0	0	M01ZH09	14	6	-8
634	BLOOD	NO GROWTH AFTER 5 DAYS	0	0	M01ZH09	14	6	-8
634	BLOOD	NO GROWTH AFTER 5 DAYS	0	0	M01ZH09	14	7	-7
634	BLOOD	NO GROWTH AFTER 5 DAYS	0	0	M01ZH09	14	8	-6
634	FAECES	No bacterial pathogens isolated.	0	0	M01ZH09	14	8	-6
634	FAECES	NO BACTERIAL PATHOGENS ISOLATED	0	0	M01ZH09	14	9	-5
634	FAECES	No bacterial pathogens isolated.	0	0	M01ZH09	14	9	-5
634	BLOOD	NO GROWTH AFTER 5 DAYS	0	0	M01ZH09	14	9	-5
634	BLOOD	NO GROWTH AFTER 5 DAYS	0	0	M01ZH09	14	10	-4
634	BLOOD	NO GROWTH AFTER 5 DAYS	0	0	M01ZH09	14	11	-3
634	FAECES	NO BACTERIAL PATHOGENS ISOLATED	0	0	M01ZH09	14	11	-3
634	BLOOD	NO GROWTH AFTER 5 DAYS	0	0	M01ZH09	14	12	-2
634	FAECES	NO BACTERIAL PATHOGENS ISOLATED	0	0	M01ZH09	14	12	-2
634	BLOOD	NO GROWTH AFTER 5 DAYS	0	0	M01ZH09	14	13	-1
634	FAECES	NO BACTERIAL PATHOGENS ISOLATED	0	0	M01ZH09	14	13	-1
634	BLOOD	NO GROWTH AFTER 5 DAYS	0	0	M01ZH09	14	14	0
634	BLOOD	NO GROWTH AFTER 5 DAYS	0	0	M01ZH09	14	14	0
634	BLOOD	NO GROWTH AFTER 5 DAYS	0	0	M01ZH09	14	14	0
634	BLOOD	NO GROWTH AFTER 5 DAYS	0	0	M01ZH09	14	15	1
634	FAECES	NO BACTERIAL PATHOGENS ISOLATED	0	0	M01ZH09	14	15	1
634	FAECES	NO BACTERIAL PATHOGENS ISOLATED	0	0	M01ZH09	14	16	2
634	BLOOD	NO GROWTH AFTER 5 DAYS	0	0	M01ZH09	14	16	2
634	FAECES	NO BACTERIAL PATHOGENS ISOLATED	0	0	M01ZH09	14	16	2
634	BLOOD	NO GROWTH AFTER 5 DAYS	0	0	M01ZH09	14	17	3
634	BLOOD	NO GROWTH AFTER 5 DAYS	0	0	M01ZH09	14	18	4
634	FAECES	NO BACTERIAL PATHOGENS ISOLATED	0	0	M01ZH09	14	18	4
634	FAECES	NO BACTERIAL PATHOGENS ISOLATED	0	0	M01ZH09	14	58	44
634	FAECES	No bacterial pathogens isolated.	0	0	M01ZH09	14	67	53
783	FAECES	No bacterial pathogens isolated.	0	0	Placebo	7	-1	-8
783	FAECES	NO BACTERIAL PATHOGENS ISOLATED	0	0	Placebo	7	5	-2
783	BLOOD	NO GROWTH AFTER 5 DAYS	0	0	Placebo	7	5	-2
783	BLOOD	NO GROWTH AFTER 5 DAYS	0	0	Placebo	7	6	-1
783	FAECES	No bacterial pathogens isolated.	0	0	Placebo	7	6	-1
783	BLOOD	SALMONELLA TYPHI (ISOLATED FROM 1/2 BOTTLES)	1	0	Placebo	7	7	0
783	BLOOD	SALMONELLA TYPHI (ISOLATED FROM 1/2 BOTTLES)	1	0	Placebo	7	7	0
783	FAECES	NO BACTERIAL PATHOGENS ISOLATED	0	0	Placebo	7	7	0
783	FAECES	NO BACTERIAL PATHOGENS ISOLATED	0	0	Placebo	7	7	0
783	BLOOD	NO GROWTH AFTER 5 DAYS	0	0	Placebo	7	8	1
783	BLOOD	NO GROWTH AFTER 5 DAYS	0	0	Placebo	7	8	1
783	BLOOD	NO GROWTH AFTER 5 DAYS	0	0	Placebo	7	9	2
783	FAECES	NO BACTERIAL PATHOGENS ISOLATED	0	0	Placebo	7	10	3
783	BLOOD	NO GROWTH AFTER 5 DAYS	0	0	Placebo	7	10	3
783	BLOOD	NO GROWTH AFTER 5 DAYS	0	0	Placebo	7	11	4
783	FAECES	NO BACTERIAL PATHOGENS ISOLATED	0	0	Placebo	7	11	4
783	BLOOD	NO GROWTH AFTER 5 DAYS	0	0	Placebo	7	12	5
783	FAECES	No bacterial pathogens isolated.	0	0	Placebo	7	12	5
783	FAECES	NO BACTERIAL PATHOGENS ISOLATED	0	0	Placebo	7	13	6
783	BLOOD	NO GROWTH AFTER 5 DAYS	0	0	Placebo	7	13	6
783	BLOOD	NO GROWTH AFTER 5 DAYS	0	0	Placebo	7	14	7
783	FAECES	NO BACTERIAL PATHOGENS ISOLATED	0	0	Placebo	7	52	45
783	FAECES	NO BACTERIAL PATHOGENS ISOLATED	0	0	Placebo	7	65	58
650	BLOOD	NO GROWTH AFTER 5 DAYS	0	0	Ty21a	5	-14	-19
650	FAECES	NO BACTERIAL PATHOGENS ISOLATED	0	0	Ty21a	5	0	-5
650	FAECES	NO BACTERIAL PATHOGENS ISOLATED	0	0	Ty21a	5	1	-4
650	FAECES	SALMONELLA TYPHI isolated	1	0	Ty21a	5	2	-3
650	FAECES	SALMONELLA TYPHI isolated	1	0	Ty21a	5	4	-1
650	BLOOD	SALMONELLA TYPHI (ISOLATED FROM 1/2 BOTTLES)	1	0	Ty21a	5	5	0
650	BLOOD	SALMONELLA TYPHI (ISOLATED FROM 1/2 BOTTLES)	1	0	Ty21a	5	5	0
650	BLOOD	SALMONELLA TYPHI (ISOLATED FROM 1/2 BOTTLES)	1	0	Ty21a	5	6	1
650	BLOOD	NO GROWTH AFTER 5 DAYS	0	0	Ty21a	5	6	1
650	BLOOD	NO GROWTH AFTER 5 DAYS	0	0	Ty21a	5	7	2
650	BLOOD	NO GROWTH AFTER 5 DAYS	0	0	Ty21a	5	8	3
650	FAECES	NO BACTERIAL PATHOGENS ISOLATED	0	0	Ty21a	5	8	3
650	BLOOD	NO GROWTH AFTER 5 DAYS	0	0	Ty21a	5	9	4
650	FAECES	No bacterial pathogens isolated.	0	0	Ty21a	5	9	4
650	BLOOD	NO GROWTH AFTER 5 DAYS	0	0	Ty21a	5	10	5
650	FAECES	NO BACTERIAL PATHOGENS ISOLATED	0	0	Ty21a	5	10	5
650	BLOOD	NO GROWTH AFTER 5 DAYS	0	0	Ty21a	5	11	6
650	FAECES	NO BACTERIAL PATHOGENS ISOLATED	0	0	Ty21a	5	11	6
650	FAECES	NO BACTERIAL PATHOGENS ISOLATED	0	0	Ty21a	5	11	6
650	BLOOD	NO GROWTH AFTER 5 DAYS	0	0	Ty21a	5	11	6
650	FAECES	NO BACTERIAL PATHOGENS ISOLATED	0	0	Ty21a	5	11	6
650	BLOOD	NO GROWTH AFTER 5 DAYS	0	0	Ty21a	5	12	7
650	BLOOD	NO GROWTH AFTER 5 DAYS	0	0	Ty21a	5	13	8
650	FAECES	NO BACTERIAL PATHOGENS ISOLATED	0	0	Ty21a	5	13	8
650	FAECES	NO BACTERIAL PATHOGENS ISOLATED	0	0	Ty21a	5	40	35
650	FAECES	NO BACTERIAL PATHOGENS ISOLATED	0	0	Ty21a	5	49	44
467	FAECES	No bacterial pathogens isolated.	0	0	M01ZH09	9	-1	-10
467	FAECES	No bacterial pathogens isolated.	0	0	M01ZH09	9	-1	-10
467	FAECES	SALMONELLA TYPHI isolated	1	0	M01ZH09	9	1	-8
467	FAECES	SALMONELLA TYPHI isolated	1	0	M01ZH09	9	1	-8
467	FAECES	NO BACTERIAL PATHOGENS ISOLATED	0	0	M01ZH09	9	3	-6
467	FAECES	NO BACTERIAL PATHOGENS ISOLATED	0	0	M01ZH09	9	3	-6
467	BLOOD	NO GROWTH AFTER 5 DAYS	0	0	M01ZH09	9	5	-4
467	FAECES	NO BACTERIAL PATHOGENS ISOLATED	0	0	M01ZH09	9	5	-4
467	BLOOD	NO GROWTH AFTER 5 DAYS	0	0	M01ZH09	9	5	-4
467	FAECES	NO BACTERIAL PATHOGENS ISOLATED	0	0	M01ZH09	9	5	-4
467	FAECES	SALMONELLA TYPHI isolated	1	0	M01ZH09	9	6	-3
467	FAECES	SALMONELLA TYPHI isolated	1	0	M01ZH09	9	6	-3
467	BLOOD	NO GROWTH AFTER 5 DAYS	0	0	M01ZH09	9	6	-3
467	BLOOD	NO GROWTH AFTER 5 DAYS	0	0	M01ZH09	9	6	-3
467	BLOOD	NO GROWTH AFTER 5 DAYS	0	0	M01ZH09	9	7	-2
467	FAECES	NO BACTERIAL PATHOGENS ISOLATED	0	0	M01ZH09	9	7	-2
467	BLOOD	NO GROWTH AFTER 5 DAYS	0	0	M01ZH09	9	7	-2
467	BLOOD	NO GROWTH AFTER 5 DAYS	0	0	M01ZH09	9	7	-2
467	FAECES	NO BACTERIAL PATHOGENS ISOLATED	0	0	M01ZH09	9	7	-2
467	BLOOD	SALMONELLA TYPHI (ISOLATED FROM 1/2 BOTTLES)	1	0	M01ZH09	9	8	-1
467	BLOOD	SALMONELLA TYPHI (ISOLATED FROM 1/2 BOTTLES)	1	0	M01ZH09	9	8	-1
467	FAECES	SALMONELLA TYPHI isolated	1	0	M01ZH09	9	9	0
467	BLOOD	SALMONELLA TYPHI (ISOLATED FROM 1/2 BOTTLES)	1	0	M01ZH09	9	9	0
467	FAECES	SALMONELLA TYPHI isolated	1	0	M01ZH09	9	9	0
467	BLOOD	SALMONELLA TYPHI (ISOLATED FROM 1/2 BOTTLES)	1	0	M01ZH09	9	9	0
467	BLOOD	NO GROWTH AFTER 5 DAYS	0	0	M01ZH09	9	9	0
467	BLOOD	NO GROWTH AFTER 5 DAYS	0	0	M01ZH09	9	9	0
467	BLOOD	NO GROWTH AFTER 5 DAYS	0	0	M01ZH09	9	9	0
467	BLOOD	NO GROWTH AFTER 5 DAYS	0	0	M01ZH09	9	9	0
467	FAECES	NO BACTERIAL PATHOGENS ISOLATED	0	0	M01ZH09	9	10	1
467	BLOOD	NO GROWTH AFTER 5 DAYS	0	0	M01ZH09	9	10	1
467	FAECES	NO BACTERIAL PATHOGENS ISOLATED	0	0	M01ZH09	9	10	1
467	BLOOD	NO GROWTH AFTER 5 DAYS	0	0	M01ZH09	9	10	1
467	FAECES	No bacterial pathogens isolated.	0	0	M01ZH09	9	11	2
467	BLOOD	NO GROWTH AFTER 5 DAYS	0	0	M01ZH09	9	11	2
467	FAECES	No bacterial pathogens isolated.	0	0	M01ZH09	9	11	2
467	BLOOD	NO GROWTH AFTER 5 DAYS	0	0	M01ZH09	9	11	2
467	FAECES	No bacterial pathogens isolated.	0	0	M01ZH09	9	12	3
467	BLOOD	NO GROWTH AFTER 5 DAYS	0	0	M01ZH09	9	12	3
467	FAECES	No bacterial pathogens isolated.	0	0	M01ZH09	9	12	3
467	BLOOD	NO GROWTH AFTER 5 DAYS	0	0	M01ZH09	9	12	3
467	BLOOD	NO GROWTH AFTER 5 DAYS	0	0	M01ZH09	9	13	4
467	BLOOD	NO GROWTH AFTER 5 DAYS	0	0	M01ZH09	9	13	4
467	BLOOD	NO GROWTH AFTER 5 DAYS	0	0	M01ZH09	9	14	5
467	FAECES	NO BACTERIAL PATHOGENS ISOLATED	0	0	M01ZH09	9	14	5
467	BLOOD	NO GROWTH AFTER 5 DAYS	0	0	M01ZH09	9	14	5
467	FAECES	NO BACTERIAL PATHOGENS ISOLATED	0	0	M01ZH09	9	14	5
467	FAECES	No bacterial pathogens isolated.	0	0	M01ZH09	9	87	78
467	FAECES	No bacterial pathogens isolated.	0	0	M01ZH09	9	87	78
637	FAECES	NO BACTERIAL PATHOGENS ISOLATED	0	0	Placebo	8	-1	-9
637	FAECES	SALMONELLA TYPHI isolated	1	0	Placebo	8	1	-7
637	FAECES	SALMONELLA TYPHI isolated	1	0	Placebo	8	2	-6
637	FAECES	SALMONELLA TYPHI isolated	1	0	Placebo	8	5	-3
637	BLOOD	NO GROWTH AFTER 5 DAYS	0	0	Placebo	8	5	-3
637	FAECES	SALMONELLA TYPHI isolated	1	0	Placebo	8	6	-2
637	BLOOD	NO GROWTH AFTER 5 DAYS	0	0	Placebo	8	6	-2
637	BLOOD	SALMONELLA TYPHI (ISOLATED FROM 1/2 BOTTLES)	1	0	Placebo	8	7	-1
637	FAECES	SALMONELLA TYPHI isolated	1	0	Placebo	8	7	-1
637	BLOOD	SALMONELLA TYPHI (ISOLATED FROM 1/2 BOTTLES)	1	0	Placebo	8	8	0
637	FAECES	No bacterial pathogens isolated.	0	0	Placebo	8	8	0
637	BLOOD	NO GROWTH AFTER 5 DAYS	0	0	Placebo	8	8	0
637	BLOOD	NO GROWTH AFTER 5 DAYS	0	0	Placebo	8	8	0
637	FAECES	No bacterial pathogens isolated.	0	0	Placebo	8	9	1
637	BLOOD	NO GROWTH AFTER 5 DAYS	0	0	Placebo	8	9	1
637	BLOOD	NO GROWTH AFTER 5 DAYS	0	0	Placebo	8	10	2
637	BLOOD	NO GROWTH AFTER 5 DAYS	0	0	Placebo	8	11	3
637	FAECES	NO BACTERIAL PATHOGENS ISOLATED	0	0	Placebo	8	11	3
637	BLOOD	NO GROWTH AFTER 5 DAYS	0	0	Placebo	8	11	3
637	BLOOD	NO GROWTH AFTER 5 DAYS	0	0	Placebo	8	12	4
637	FAECES	NO BACTERIAL PATHOGENS ISOLATED	0	0	Placebo	8	12	4
637	FAECES	NO BACTERIAL PATHOGENS ISOLATED	0	0	Placebo	8	13	5
637	FAECES	No bacterial pathogens isolated.	0	0	Placebo	8	43	35
637	FAECES\Y,0\S\SITE	NOT detected	0	0	Placebo	8	43	35
637	FAECES	No bacterial pathogens isolated.	0	0	Placebo	8	59	51
979	FAECES	No bacterial pathogens isolated.	0	0	M01ZH09	12	0	-12
979	FAECES	SALMONELLA TYPHI isolated	1	0	M01ZH09	12	1	-11
979	FAECES	NO BACTERIAL PATHOGENS ISOLATED	0	0	M01ZH09	12	3	-9
979	BLOOD	NO GROWTH AFTER 5 DAYS	0	0	M01ZH09	12	5	-7
979	FAECES	NO BACTERIAL PATHOGENS ISOLATED	0	0	M01ZH09	12	5	-7
979	BLOOD	NO GROWTH AFTER 5 DAYS	0	0	M01ZH09	12	6	-6
979	FAECES	No bacterial pathogens isolated.	0	0	M01ZH09	12	6	-6
979	BLOOD	NO GROWTH AFTER 5 DAYS	0	0	M01ZH09	12	7	-5
979	FAECES	NO BACTERIAL PATHOGENS ISOLATED	0	0	M01ZH09	12	7	-5
979	BLOOD	NO GROWTH AFTER 5 DAYS	0	0	M01ZH09	12	9	-3
979	FAECES	SALMONELLA TYPHI isolated	1	0	M01ZH09	12	10	-2
979	BLOOD	NO GROWTH AFTER 5 DAYS	0	0	M01ZH09	12	10	-2
979	BLOOD	SALMONELLA TYPHI (ISOLATED FROM 1/2 BOTTLES)	1	0	M01ZH09	12	11	-1
979	FAECES	SALMONELLA TYPHI isolated	1	0	M01ZH09	12	11	-1
979	BLOOD	SALMONELLA TYPHI (ISOLATED FROM 1/2 BOTTLES)	1	0	M01ZH09	12	12	0
979	BLOOD	NO GROWTH AFTER 5 DAYS	0	0	M01ZH09	12	12	0
979	FAECES	No bacterial pathogens isolated.	0	0	M01ZH09	12	12	0
979	BLOOD	NO GROWTH AFTER 5 DAYS	0	0	M01ZH09	12	13	1
979	BLOOD	NO GROWTH AFTER 5 DAYS	0	0	M01ZH09	12	13	1
979	FAECES	NO BACTERIAL PATHOGENS ISOLATED	0	0	M01ZH09	12	13	1
979	BLOOD	NO GROWTH AFTER 5 DAYS	0	0	M01ZH09	12	14	2
979	FAECES	NO BACTERIAL PATHOGENS ISOLATED	0	0	M01ZH09	12	14	2
979	BLOOD	NO GROWTH AFTER 5 DAYS	0	0	M01ZH09	12	16	4
968	FAECES	NO BACTERIAL PATHOGENS ISOLATED	0	0	Ty21a	11	-1	-12
968	FAECES	NO BACTERIAL PATHOGENS ISOLATED	0	0	Ty21a	11	0	-11
968	FAECES	SALMONELLA TYPHI isolated	1	0	Ty21a	11	2	-9
968	FAECES	No bacterial pathogens isolated.	0	0	Ty21a	11	5	-6
968	BLOOD	NO GROWTH AFTER 5 DAYS	0	0	Ty21a	11	5	-6
968	FAECES	No bacterial pathogens isolated.	0	0	Ty21a	11	5	-6
968	BLOOD	NO GROWTH AFTER 5 DAYS	0	0	Ty21a	11	6	-5
968	FAECES	SALMONELLA TYPHI isolated	1	0	Ty21a	11	7	-4
968	BLOOD	EMPTY SPECIMEN CONTAINER RECEIVED	0	0	Ty21a	11	7	-4
968	FAECES	SALMONELLA TYPHI isolated	1	0	Ty21a	11	8	-3
968	FAECES	SALMONELLA TYPHI isolated	1	0	Ty21a	11	8	-3
968	BLOOD	NO GROWTH AFTER 5 DAYS	0	0	Ty21a	11	8	-3
968	FAECES	SALMONELLA TYPHI isolated	1	0	Ty21a	11	9	-2
968	BLOOD	NO GROWTH AFTER 5 DAYS	0	0	Ty21a	11	9	-2
968	BLOOD	NO GROWTH AFTER 5 DAYS	0	0	Ty21a	11	10	-1
968	FAECES	SALMONELLA TYPHI isolated	1	0	Ty21a	11	11	0
968	FAECES	NO BACTERIAL PATHOGENS ISOLATED	0	0	Ty21a	11	11	0
968	BLOOD	NO GROWTH AFTER 5 DAYS	0	0	Ty21a	11	11	0
968	BLOOD	NO GROWTH AFTER 5 DAYS	0	0	Ty21a	11	11	0
968	BLOOD	NO GROWTH AFTER 5 DAYS	0	0	Ty21a	11	11	0
968	FAECES	NO BACTERIAL PATHOGENS ISOLATED	0	0	Ty21a	11	12	1
968	BLOOD	NO GROWTH AFTER 5 DAYS	0	0	Ty21a	11	12	1
968	BLOOD	NO GROWTH AFTER 5 DAYS	0	0	Ty21a	11	13	2
968	BLOOD	NO GROWTH AFTER 5 DAYS	0	0	Ty21a	11	14	3
968	FAECES	NO BACTERIAL PATHOGENS ISOLATED	0	0	Ty21a	11	14	3
968	BLOOD	NO GROWTH AFTER 5 DAYS	0	0	Ty21a	11	15	4
968	FAECES	NO BACTERIAL PATHOGENS ISOLATED	0	0	Ty21a	11	15	4
968	FAECES	NO BACTERIAL PATHOGENS ISOLATED	0	0	Ty21a	11	49	38
968	FAECES	NO BACTERIAL PATHOGENS ISOLATED	0	0	Ty21a	11	58	47
968	FAECES	NO BACTERIAL PATHOGENS ISOLATED	0	0	Ty21a	11	66	55
882	FAECES	NO BACTERIAL PATHOGENS ISOLATED	0	0	M01ZH09	11	-1	-12
882	FAECES	NO BACTERIAL PATHOGENS ISOLATED	0	0	M01ZH09	11	1	-10
882	FAECES	SALMONELLA TYPHI isolated	1	0	M01ZH09	11	3	-8
882	FAECES	No bacterial pathogens isolated.	0	0	M01ZH09	11	5	-6
882	BLOOD	NO GROWTH AFTER 5 DAYS	0	0	M01ZH09	11	5	-6
882	FAECES	No bacterial pathogens isolated.	0	0	M01ZH09	11	5	-6
882	BLOOD	NO GROWTH AFTER 5 DAYS	0	0	M01ZH09	11	6	-5
882	BLOOD	NO GROWTH AFTER 5 DAYS	0	0	M01ZH09	11	7	-4
882	FAECES	NO BACTERIAL PATHOGENS ISOLATED	0	0	M01ZH09	11	7	-4
882	BLOOD	NO GROWTH AFTER 5 DAYS	0	0	M01ZH09	11	8	-3
882	FAECES	NO BACTERIAL PATHOGENS ISOLATED	0	0	M01ZH09	11	8	-3
882	BLOOD	NO GROWTH AFTER 5 DAYS	0	0	M01ZH09	11	9	-2
882	FAECES	NO BACTERIAL PATHOGENS ISOLATED	0	0	M01ZH09	11	9	-2
882	BLOOD	SALMONELLA TYPHI isolated	1	0	M01ZH09	11	10	-1
882	FAECES	No bacterial pathogens isolated.	0	0	M01ZH09	11	10	-1
882	BLOOD	SALMONELLA TYPHI isolated	1	0	M01ZH09	11	11	0
882	FAECES	SALMONELLA TYPHI isolated	1	0	M01ZH09	11	11	0
882	BLOOD	NO GROWTH AFTER 5 DAYS	0	0	M01ZH09	11	11	0
882	BLOOD	NO GROWTH AFTER 5 DAYS	0	0	M01ZH09	11	12	1
882	FAECES	NO BACTERIAL PATHOGENS ISOLATED	0	0	M01ZH09	11	12	1
882	BLOOD	NO GROWTH AFTER 5 DAYS	0	0	M01ZH09	11	12	1
882	FAECES	NO BACTERIAL PATHOGENS ISOLATED	0	0	M01ZH09	11	12	1
882	BLOOD	NO GROWTH AFTER 5 DAYS	0	0	M01ZH09	11	13	2
882	FAECES	NO BACTERIAL PATHOGENS ISOLATED	0	0	M01ZH09	11	14	3
882	BLOOD	NO GROWTH AFTER 5 DAYS	0	0	M01ZH09	11	14	3
882	FAECES	NO BACTERIAL PATHOGENS ISOLATED	0	0	M01ZH09	11	14	3
882	BLOOD	NO GROWTH AFTER 5 DAYS	0	0	M01ZH09	11	15	4
882	FAECES	NO BACTERIAL PATHOGENS ISOLATED	0	0	M01ZH09	11	49	38
882	FAECES	NO BACTERIAL PATHOGENS ISOLATED	0	0	M01ZH09	11	59	48
46	FAECES	NO BACTERIAL PATHOGENS ISOLATED	0	0	Placebo	11	-1	-12
46	FAECES	NO BACTERIAL PATHOGENS ISOLATED	0	0	Placebo	11	0	-11
46	FAECES	No bacterial pathogens isolated.	0	0	Placebo	11	2	-9
46	FAECES	NO BACTERIAL PATHOGENS ISOLATED	0	0	Placebo	11	4	-7
46	FAECES	NO BACTERIAL PATHOGENS ISOLATED	0	0	Placebo	11	5	-6
46	BLOOD	NO GROWTH AFTER 5 DAYS	0	0	Placebo	11	5	-6
46	FAECES	NO BACTERIAL PATHOGENS ISOLATED	0	0	Placebo	11	6	-5
46	BLOOD	NO GROWTH AFTER 5 DAYS	0	0	Placebo	11	6	-5
46	BLOOD	NO GROWTH AFTER 5 DAYS	0	0	Placebo	11	7	-4
46	BLOOD	NO GROWTH AFTER 5 DAYS	0	0	Placebo	11	8	-3
46	FAECES	No bacterial pathogens isolated.	0	0	Placebo	11	8	-3
46	FAECES	NO BACTERIAL PATHOGENS ISOLATED	0	0	Placebo	11	9	-2
46	BLOOD	NO GROWTH AFTER 5 DAYS	0	0	Placebo	11	9	-2
46	FAECES	No bacterial pathogens isolated.	0	0	Placebo	11	9	-2
46	BLOOD	SALMONELLA TYPHI (ISOLATED FROM 1/2 BOTTLES)	1	0	Placebo	11	10	-1
46	FAECES	NO BACTERIAL PATHOGENS ISOLATED	0	0	Placebo	11	10	-1
46	BLOOD	NO GROWTH AFTER 5 DAYS	0	0	Placebo	11	11	0
46	BLOOD	NO GROWTH AFTER 5 DAYS	0	0	Placebo	11	11	0
46	BLOOD	NO GROWTH AFTER 5 DAYS	0	0	Placebo	11	11	0
46	BLOOD	NO GROWTH AFTER 5 DAYS	0	0	Placebo	11	12	1
46	BLOOD	NO GROWTH AFTER 5 DAYS	0	0	Placebo	11	13	2
46	FAECES	NO BACTERIAL PATHOGENS ISOLATED	0	0	Placebo	11	13	2
46	BLOOD	NO GROWTH AFTER 5 DAYS	0	0	Placebo	11	13	2
46	BLOOD	NO GROWTH AFTER 5 DAYS	0	0	Placebo	11	14	3
46	FAECES	NO BACTERIAL PATHOGENS ISOLATED	0	0	Placebo	11	14	3
46	BLOOD	NO GROWTH AFTER 5 DAYS	0	0	Placebo	11	15	4
46	FAECES	NO BACTERIAL PATHOGENS ISOLATED	0	0	Placebo	11	15	4
46	FAECES	NO BACTERIAL PATHOGENS ISOLATED	0	0	Placebo	11	56	45
46	FAECES	NO BACTERIAL PATHOGENS ISOLATED	0	0	Placebo	11	89	78
317	FAECES	NO BACTERIAL PATHOGENS ISOLATED	0	0	M01ZH09	10	-1	-11
317	FAECES	SALMONELLA TYPHI isolated	1	0	M01ZH09	10	1	-9
317	FAECES	SALMONELLA TYPHI isolated	1	0	M01ZH09	10	3	-7
317	BLOOD	NO GROWTH AFTER 5 DAYS	0	0	M01ZH09	10	5	-5
317	FAECES	NO BACTERIAL PATHOGENS ISOLATED	0	0	M01ZH09	10	5	-5
317	BLOOD	NO GROWTH AFTER 5 DAYS	0	0	M01ZH09	10	6	-4
317	FAECES	NO BACTERIAL PATHOGENS ISOLATED	0	0	M01ZH09	10	6	-4
317	BLOOD	NO GROWTH AFTER 5 DAYS	0	0	M01ZH09	10	7	-3
317	FAECES	NO BACTERIAL PATHOGENS ISOLATED	0	0	M01ZH09	10	7	-3
317	FAECES	NO BACTERIAL PATHOGENS ISOLATED	0	0	M01ZH09	10	8	-2
317	BLOOD	NO GROWTH AFTER 5 DAYS	0	0	M01ZH09	10	8	-2
317	BLOOD	NO GROWTH AFTER 5 DAYS	0	0	M01ZH09	10	9	-1
317	BLOOD	SALMONELLA TYPHI (ISOLATED FROM 1/2 BOTTLES)	1	0	M01ZH09	10	10	0
317	FAECES	NO BACTERIAL PATHOGENS ISOLATED	0	0	M01ZH09	10	10	0
317	BLOOD	NO GROWTH AFTER 5 DAYS	0	0	M01ZH09	10	10	0
317	FAECES	NO BACTERIAL PATHOGENS ISOLATED	0	0	M01ZH09	10	10	0
317	BLOOD	NO GROWTH AFTER 5 DAYS	0	0	M01ZH09	10	10	0
317	BLOOD	NO GROWTH AFTER 5 DAYS	0	0	M01ZH09	10	11	1
317	FAECES	NO BACTERIAL PATHOGENS ISOLATED	0	0	M01ZH09	10	12	2
317	BLOOD	NO GROWTH AFTER 5 DAYS	0	0	M01ZH09	10	12	2
317	FAECES	No bacterial pathogens isolated.	0	0	M01ZH09	10	12	2
317	FAECES	NO BACTERIAL PATHOGENS ISOLATED	0	0	M01ZH09	10	13	3
317	BLOOD	NO GROWTH AFTER 5 DAYS	0	0	M01ZH09	10	13	3
317	BLOOD	NO GROWTH AFTER 5 DAYS	0	0	M01ZH09	10	14	4
317	FAECES	NO BACTERIAL PATHOGENS ISOLATED	0	0	M01ZH09	10	43	33
317	FAECES	No bacterial pathogens isolated.	0	0	M01ZH09	10	50	40
458	FAECES	NO BACTERIAL PATHOGENS ISOLATED	0	0	M01ZH09	10	-1	-11
458	FAECES	SALMONELLA TYPHI isolated	1	0	M01ZH09	10	1	-9
458	FAECES	NO BACTERIAL PATHOGENS ISOLATED	0	0	M01ZH09	10	2	-8
458	FAECES	NO BACTERIAL PATHOGENS ISOLATED	0	0	M01ZH09	10	5	-5
458	BLOOD	NO GROWTH AFTER 5 DAYS	0	0	M01ZH09	10	5	-5
458	FAECES	NO BACTERIAL PATHOGENS ISOLATED	0	0	M01ZH09	10	6	-4
458	BLOOD	NO GROWTH AFTER 5 DAYS	0	0	M01ZH09	10	6	-4
458	FAECES	NO BACTERIAL PATHOGENS ISOLATED	0	0	M01ZH09	10	6	-4
458	BLOOD	NO GROWTH AFTER 5 DAYS	0	0	M01ZH09	10	7	-3
458	BLOOD	SALMONELLA TYPHI (ISOLATED FROM 1/2 BOTTLES)	1	0	M01ZH09	10	8	-2
458	FAECES	NO BACTERIAL PATHOGENS ISOLATED	0	0	M01ZH09	10	8	-2
458	BLOOD	SALMONELLA TYPHI (ISOLATED FROM 1/2 BOTTLES)	1	0	M01ZH09	10	9	-1
458	URINE	INTERPRET CULTURE RESULT IN CLINICAL CONTEXT WITH RESULTS OF URINE DIPSTICK TESTING	0	0	M01ZH09	10	9	-1
458	FAECES	NO BACTERIAL PATHOGENS ISOLATED	0	0	M01ZH09	10	9	-1
458	BLOOD	SALMONELLA TYPHI (ISOLATED FROM 1/2 BOTTLES)	1	0	M01ZH09	10	10	0
458	BLOOD	SALMONELLA TYPHI (ISOLATED FROM 1/2 BOTTLES)	1	0	M01ZH09	10	10	0
458	BLOOD	NO GROWTH AFTER 5 DAYS	0	0	M01ZH09	10	10	0
458	BLOOD	NO GROWTH AFTER 5 DAYS	0	0	M01ZH09	10	11	1
458	BLOOD	NO GROWTH AFTER 5 DAYS	0	0	M01ZH09	10	12	2
458	BLOOD	NO GROWTH AFTER 5 DAYS	0	0	M01ZH09	10	13	3
458	BLOOD	NO GROWTH AFTER 5 DAYS	0	0	M01ZH09	10	14	4
458	FAECES	NO BACTERIAL PATHOGENS ISOLATED	0	0	M01ZH09	10	14	4
458	FAECES	No bacterial pathogens isolated.	0	0	M01ZH09	10	48	38
458	FAECES	No bacterial pathogens isolated.	0	0	M01ZH09	10	55	45
290	FAECES	NO BACTERIAL PATHOGENS ISOLATED	0	0	M01ZH09	10	-1	-11
290	FAECES	SALMONELLA TYPHI isolated	1	0	M01ZH09	10	0	-10
290	FAECES	SALMONELLA TYPHI isolated	1	0	M01ZH09	10	2	-8
290	FAECES	SALMONELLA TYPHI isolated	1	0	M01ZH09	10	5	-5
290	FAECES	SALMONELLA TYPHI isolated	1	0	M01ZH09	10	5	-5
290	BLOOD	NO GROWTH AFTER 5 DAYS	0	0	M01ZH09	10	5	-5
290	BLOOD	NO GROWTH AFTER 5 DAYS	0	0	M01ZH09	10	6	-4
290	FAECES	SALMONELLA TYPHI isolated	1	0	M01ZH09	10	7	-3
290	FAECES	NO BACTERIAL PATHOGENS ISOLATED	0	0	M01ZH09	10	7	-3
290	BLOOD	NO GROWTH AFTER 5 DAYS	0	0	M01ZH09	10	7	-3
290	BLOOD	NO GROWTH AFTER 5 DAYS	0	0	M01ZH09	10	8	-2
290	BLOOD	NO GROWTH AFTER 5 DAYS	0	0	M01ZH09	10	9	-1
290	FAECES	NO BACTERIAL PATHOGENS ISOLATED	0	0	M01ZH09	10	9	-1
290	BLOOD	NO GROWTH AFTER 5 DAYS	0	0	M01ZH09	10	10	0
290	BLOOD	NO GROWTH AFTER 5 DAYS	0	0	M01ZH09	10	10	0
290	BLOOD	NO GROWTH AFTER 5 DAYS	0	0	M01ZH09	10	10	0
290	BLOOD	NO GROWTH AFTER 5 DAYS	0	0	M01ZH09	10	11	1
290	BLOOD	NO GROWTH AFTER 5 DAYS	0	0	M01ZH09	10	12	2
290	BLOOD	NO GROWTH AFTER 5 DAYS	0	0	M01ZH09	10	13	3
290	BLOOD	NO GROWTH AFTER 5 DAYS	0	0	M01ZH09	10	14	4
290	FAECES	No bacterial pathogens isolated.	0	0	M01ZH09	10	34	24
290	FAECES	NO BACTERIAL PATHOGENS ISOLATED	0	0	M01ZH09	10	41	31
290	FAECES	NO SALMONELLA OR SHIGELLA ISOLATED	0	0	M01ZH09	10	91	81
383	BLOOD	NO GROWTH AFTER 5 DAYS	0	0	Placebo	6	0	-6
383	FAECES	No bacterial pathogens isolated.	0	0	Placebo	6	0	-6
383	FAECES	No bacterial pathogens isolated.	0	0	Placebo	6	1	-5
383	FAECES	NO BACTERIAL PATHOGENS ISOLATED	0	0	Placebo	6	3	-3
383	BLOOD	SALMONELLA TYPHI (ISOLATED FROM 1/2 BOTTLES)	1	0	Placebo	6	5	-1
383	FAECES	NO BACTERIAL PATHOGENS ISOLATED	0	0	Placebo	6	5	-1
383	BLOOD	SALMONELLA TYPHI	1	0	Placebo	6	6	0
383	BLOOD	SALMONELLA TYPHI (ISOLATED FROM 1/2 BOTTLES)	1	0	Placebo	6	6	0
383	BLOOD	NO GROWTH AFTER 5 DAYS	0	0	Placebo	6	6	0
383	FAECES	No bacterial pathogens isolated.	0	0	Placebo	6	6	0
383	BLOOD	NO GROWTH AFTER 5 DAYS	0	0	Placebo	6	7	1
383	BLOOD	NO GROWTH AFTER 5 DAYS	0	0	Placebo	6	7	1
383	FAECES	NO BACTERIAL PATHOGENS ISOLATED	0	0	Placebo	6	7	1
383	BLOOD	NO GROWTH AFTER 5 DAYS	0	0	Placebo	6	8	2
383	FAECES	NO BACTERIAL PATHOGENS ISOLATED	0	0	Placebo	6	8	2
383	BLOOD	NO GROWTH AFTER 5 DAYS	0	0	Placebo	6	9	3
383	FAECES	NO BACTERIAL PATHOGENS ISOLATED	0	0	Placebo	6	9	3
383	BLOOD	NO GROWTH AFTER 5 DAYS	0	0	Placebo	6	10	4
383	FAECES	NO BACTERIAL PATHOGENS ISOLATED	0	0	Placebo	6	10	4
383	BLOOD	NO GROWTH AFTER 5 DAYS	0	0	Placebo	6	11	5
383	FAECES	No bacterial pathogens isolated.	0	0	Placebo	6	11	5
383	BLOOD	NO GROWTH AFTER 5 DAYS	0	0	Placebo	6	12	6
383	FAECES	NO BACTERIAL PATHOGENS ISOLATED	0	0	Placebo	6	12	6
383	BLOOD	NO GROWTH AFTER 5 DAYS	0	0	Placebo	6	13	7
383	FAECES	No bacterial pathogens isolated.	0	0	Placebo	6	13	7
383	BLOOD	NO GROWTH AFTER 5 DAYS	0	0	Placebo	6	14	8
383	FAECES	No bacterial pathogens isolated.	0	0	Placebo	6	14	8
383	FAECES	NO BACTERIAL PATHOGENS ISOLATED	0	0	Placebo	6	40	34
383	FAECES	NO BACTERIAL PATHOGENS ISOLATED	0	0	Placebo	6	47	41
235	FAECES	No bacterial pathogens isolated.	0	0	Ty21a	7	0	-7
235	FAECES	No bacterial pathogens isolated.	0	0	Ty21a	7	1	-6
235	FAECES	NO BACTERIAL PATHOGENS ISOLATED	0	0	Ty21a	7	3	-4
235	FAECES	SALMONELLA TYPHI isolated	1	0	Ty21a	7	5	-2
235	BLOOD	SALMONELLA TYPHI (ISOLATED FROM 1/2 BOTTLES)	1	0	Ty21a	7	5	-2
235	BLOOD	PRESUMPTIVE SALMONELLA TYPHI (ISOLATED FROM 1/2 BOTTLES)	1	0	Ty21a	7	6	-1
235	FAECES	SALMONELLA TYPHI isolated	1	0	Ty21a	7	6	-1
235	BLOOD	SALMONELLA TYPHI isolated	1	0	Ty21a	7	7	0
235	BLOOD	NO GROWTH AFTER 5 DAYS	0	0	Ty21a	7	7	0
235	BLOOD	NO GROWTH AFTER 5 DAYS	0	0	Ty21a	7	7	0
235	FAECES	No bacterial pathogens isolated.	0	0	Ty21a	7	7	0
235	BLOOD	NO GROWTH AFTER 5 DAYS	0	0	Ty21a	7	8	1
235	FAECES	NO BACTERIAL PATHOGENS ISOLATED	0	0	Ty21a	7	8	1
235	BLOOD	NO GROWTH AFTER 5 DAYS	0	0	Ty21a	7	9	2
235	FAECES	NO BACTERIAL PATHOGENS ISOLATED	0	0	Ty21a	7	9	2
235	BLOOD	NO GROWTH AFTER 5 DAYS	0	0	Ty21a	7	10	3
235	FAECES	NO BACTERIAL PATHOGENS ISOLATED	0	0	Ty21a	7	10	3
235	BLOOD	NO GROWTH AFTER 5 DAYS	0	0	Ty21a	7	11	4
235	FAECES	NO BACTERIAL PATHOGENS ISOLATED	0	0	Ty21a	7	11	4
235	BLOOD	NO GROWTH AFTER 5 DAYS	0	0	Ty21a	7	12	5
235	FAECES	NO BACTERIAL PATHOGENS ISOLATED	0	0	Ty21a	7	12	5
235	BLOOD	NO GROWTH AFTER 5 DAYS	0	0	Ty21a	7	13	6
235	FAECES	NO BACTERIAL PATHOGENS ISOLATED	0	0	Ty21a	7	13	6
235	BLOOD	NO GROWTH AFTER 5 DAYS	0	0	Ty21a	7	13	6
235	FAECES	NO BACTERIAL PATHOGENS ISOLATED	0	0	Ty21a	7	13	6
235	FAECES	No bacterial pathogens isolated.	0	0	Ty21a	7	59	52
235	FAECES	NO BACTERIAL PATHOGENS ISOLATED	0	0	Ty21a	7	67	60
453	FAECES	No bacterial pathogens isolated.	0	0	M01ZH09	6	-1	-7
453	BLOOD	SALMONELLA TYPHI (ISOLATED FROM 1/2 BOTTLES)	1	0	M01ZH09	6	5	-1
453	FAECES	No bacterial pathogens isolated.	0	0	M01ZH09	6	5	-1
453	BLOOD	SALMONELLA TYPHI isolated	1	0	M01ZH09	6	6	0
453	BLOOD	NO GROWTH AFTER 5 DAYS	0	0	M01ZH09	6	6	0
453	BLOOD	NO GROWTH AFTER 5 DAYS	0	0	M01ZH09	6	7	1
453	BLOOD	NO GROWTH AFTER 5 DAYS	0	0	M01ZH09	6	7	1
453	BLOOD	COAGULASE NEGATIVE STAPHYLOCOCCUS isolated	0	1	M01ZH09	6	8	2
453	BLOOD	NO GROWTH AFTER 5 DAYS	0	0	M01ZH09	6	9	3
453	BLOOD	NO GROWTH AFTER 5 DAYS	0	0	M01ZH09	6	10	4
453	BLOOD	NO GROWTH AFTER 5 DAYS	0	0	M01ZH09	6	11	5
453	FAECES	NO BACTERIAL PATHOGENS ISOLATED	0	0	M01ZH09	6	11	5
453	BLOOD	NO GROWTH AFTER 5 DAYS	0	0	M01ZH09	6	12	6
453	BLOOD	NO GROWTH AFTER 5 DAYS	0	0	M01ZH09	6	13	7
453	BLOOD	NO GROWTH AFTER 5 DAYS	0	0	M01ZH09	6	14	8
453	FAECES	NO SALMONELLA OR SHIGELLA ISOLATED	0	0	M01ZH09	6	61	55
707	FAECES	No bacterial pathogens isolated.	0	0	Placebo	7	-1	-8
707	FAECES	No bacterial pathogens isolated.	0	0	Placebo	7	1	-6
707	FAECES	SALMONELLA TYPHI isolated	1	0	Placebo	7	3	-4
707	FAECES	No bacterial pathogens isolated.	0	0	Placebo	7	4	-3
707	BLOOD	SALMONELLA TYPHI isolated	1	0	Placebo	7	5	-2
707	BLOOD	SALMONELLA TYPHI (ISOLATED FROM 1/2 BOTTLES)	1	0	Placebo	7	6	-1
707	FAECES	SALMONELLA TYPHI isolated	1	0	Placebo	7	6	-1
707	BLOOD	SALMONELLA TYPHI isolated	1	0	Placebo	7	7	0
707	BLOOD	SALMONELLA TYPHI isolated	1	0	Placebo	7	7	0
707	FAECES	SALMONELLA TYPHI isolated	1	0	Placebo	7	7	0
707	BLOOD	NO GROWTH AFTER 5 DAYS	0	0	Placebo	7	8	1
707	BLOOD	NO GROWTH AFTER 5 DAYS	0	0	Placebo	7	8	1
707	FAECES	NO BACTERIAL PATHOGENS ISOLATED	0	0	Placebo	7	8	1
707	BLOOD	NO GROWTH AFTER 5 DAYS	0	0	Placebo	7	9	2
707	FAECES	NO BACTERIAL PATHOGENS ISOLATED	0	0	Placebo	7	9	2
707	BLOOD	NO GROWTH AFTER 5 DAYS	0	0	Placebo	7	10	3
707	FAECES	NO BACTERIAL PATHOGENS ISOLATED	0	0	Placebo	7	10	3
707	BLOOD	NO GROWTH AFTER 5 DAYS	0	0	Placebo	7	11	4
707	FAECES	NO BACTERIAL PATHOGENS ISOLATED	0	0	Placebo	7	11	4
707	BLOOD	NO GROWTH AFTER 5 DAYS	0	0	Placebo	7	12	5
707	FAECES	NO BACTERIAL PATHOGENS ISOLATED	0	0	Placebo	7	12	5
707	BLOOD	NO GROWTH AFTER 5 DAYS	0	0	Placebo	7	13	6
707	FAECES	NO BACTERIAL PATHOGENS ISOLATED	0	0	Placebo	7	13	6
707	BLOOD	NO GROWTH AFTER 5 DAYS	0	0	Placebo	7	14	7
707	FAECES	NO BACTERIAL PATHOGENS ISOLATED	0	0	Placebo	7	14	7
707	FAECES	No bacterial pathogens isolated.	0	0	Placebo	7	50	43
707	FAECES	NO BACTERIAL PATHOGENS ISOLATED	0	0	Placebo	7	63	56
179	FAECES	No bacterial pathogens isolated.	0	0	Placebo	7	-1	-8
179	FAECES	No bacterial pathogens isolated.	0	0	Placebo	7	0	-7
179	FAECES	SALMONELLA TYPHI isolated	1	0	Placebo	7	3	-4
179	FAECES	SALMONELLA TYPHI AS PREVIOUSLY ISOLATED.	1	0	Placebo	7	5	-2
179	BLOOD	NO GROWTH AFTER 5 DAYS	0	0	Placebo	7	5	-2
179	FAECES	No bacterial pathogens isolated.	0	0	Placebo	7	5	-2
179	BLOOD	SALMONELLA TYPHI (ISOLATED FROM 1/2 BOTTLES)	1	0	Placebo	7	6	-1
179	BLOOD	SALMONELLA TYPHI isolated	1	0	Placebo	7	7	0
179	BLOOD	SALMONELLA TYPHI isolated	1	0	Placebo	7	7	0
179	FAECES	SALMONELLA TYPHI isolated	1	0	Placebo	7	7	0
179	BLOOD	NO GROWTH AFTER 5 DAYS	0	0	Placebo	7	8	1
179	BLOOD	NO GROWTH AFTER 5 DAYS	0	0	Placebo	7	8	1
179	BLOOD	NO GROWTH AFTER 5 DAYS	0	0	Placebo	7	9	2
179	FAECES	NO BACTERIAL PATHOGENS ISOLATED	0	0	Placebo	7	9	2
179	BLOOD	NO GROWTH AFTER 5 DAYS	0	0	Placebo	7	10	3
179	FAECES	NO BACTERIAL PATHOGENS ISOLATED	0	0	Placebo	7	10	3
179	FAECES	NO BACTERIAL PATHOGENS ISOLATED	0	0	Placebo	7	11	4
179	FAECES	NO BACTERIAL PATHOGENS ISOLATED	0	0	Placebo	7	11	4
179	BLOOD	NO GROWTH AFTER 5 DAYS	0	0	Placebo	7	11	4
179	FAECES	NO BACTERIAL PATHOGENS ISOLATED	0	0	Placebo	7	12	5
179	BLOOD	NO GROWTH AFTER 5 DAYS	0	0	Placebo	7	12	5
179	BLOOD	NO GROWTH AFTER 5 DAYS	0	0	Placebo	7	13	6
179	BLOOD	NO GROWTH AFTER 5 DAYS	0	0	Placebo	7	14	7
179	FAECES	NO BACTERIAL PATHOGENS ISOLATED	0	0	Placebo	7	14	7
179	FAECES	NO BACTERIAL PATHOGENS ISOLATED	0	0	Placebo	7	87	80
179	FAECES	NO BACTERIAL PATHOGENS ISOLATED	0	0	Placebo	7	96	89
102	FAECES	SALMONELLA TYPHI isolated	1	0	Placebo	10	3	-7
102	BLOOD	NO GROWTH AFTER 5 DAYS	0	0	Placebo	10	5	-5
102	BLOOD	NO GROWTH AFTER 5 DAYS	0	0	Placebo	10	6	-4
102	FAECES	No bacterial pathogens isolated.	0	0	Placebo	10	6	-4
102	BLOOD	NO GROWTH AFTER 5 DAYS	0	0	Placebo	10	7	-3
102	FAECES	No bacterial pathogens isolated.	0	0	Placebo	10	7	-3
102	BLOOD	NO GROWTH AFTER 5 DAYS	0	0	Placebo	10	8	-2
102	FAECES	NO BACTERIAL PATHOGENS ISOLATED	0	0	Placebo	10	8	-2
102	FAECES	SALMONELLA TYPHI isolated	1	0	Placebo	10	9	-1
102	BLOOD	NO GROWTH AFTER 5 DAYS	0	0	Placebo	10	9	-1
102	BLOOD	SALMONELLA TYPHI isolated	1	0	Placebo	10	10	0
102	FAECES	SALMONELLA TYPHI isolated	1	0	Placebo	10	10	0
102	BLOOD	SALMONELLA TYPHI isolated	1	0	Placebo	10	11	1
102	BLOOD	NO GROWTH AFTER 5 DAYS	0	0	Placebo	10	11	1
102	BLOOD	NO GROWTH AFTER 5 DAYS	0	0	Placebo	10	11	1
102	BLOOD	NO GROWTH AFTER 5 DAYS	0	0	Placebo	10	12	2
102	FAECES	NO BACTERIAL PATHOGENS ISOLATED	0	0	Placebo	10	12	2
102	BLOOD	NO GROWTH AFTER 5 DAYS	0	0	Placebo	10	13	3
102	FAECES	NO BACTERIAL PATHOGENS ISOLATED	0	0	Placebo	10	13	3
102	FAECES	NO BACTERIAL PATHOGENS ISOLATED	0	0	Placebo	10	14	4
102	BLOOD	NO GROWTH AFTER 5 DAYS	0	0	Placebo	10	14	4
102	BLOOD	NO GROWTH AFTER 5 DAYS	0	0	Placebo	10	15	5
102	FAECES	NO BACTERIAL PATHOGENS ISOLATED	0	0	Placebo	10	15	5
102	FAECES	No bacterial pathogens isolated.	0	0	Placebo	10	74	64
102	FAECES	NO BACTERIAL PATHOGENS ISOLATED	0	0	Placebo	10	97	87
584	FAECES	NO BACTERIAL PATHOGENS ISOLATED	0	0	Ty21a	6	0	-6
584	FAECES	SALMONELLA TYPHI isolated	1	0	Ty21a	6	1	-5
584	FAECES	SALMONELLA TYPHI isolated	1	0	Ty21a	6	3	-3
584	FAECES	SALMONELLA TYPHI isolated	1	0	Ty21a	6	5	-1
584	BLOOD	SALMONELLA TYPHI isolated	1	0	Ty21a	6	5	-1
584	FAECES	NO BACTERIAL PATHOGENS ISOLATED	0	0	Ty21a	6	5	-1
584	BLOOD	SALMONELLA TYPHI isolated	1	0	Ty21a	6	6	0
584	FAECES	NO BACTERIAL PATHOGENS ISOLATED	0	0	Ty21a	6	6	0
584	BLOOD	NO GROWTH AFTER 5 DAYS	0	0	Ty21a	6	6	0
584	BLOOD	NO GROWTH AFTER 5 DAYS	0	0	Ty21a	6	7	1
584	FAECES	NO BACTERIAL PATHOGENS ISOLATED	0	0	Ty21a	6	8	2
584	BLOOD	NO GROWTH AFTER 5 DAYS	0	0	Ty21a	6	8	2
584	BLOOD	NO GROWTH AFTER 5 DAYS	0	0	Ty21a	6	9	3
584	FAECES	NO SAMPLE RECEIVED	0	0	Ty21a	6	9	3
584	BLOOD	NO GROWTH AFTER 5 DAYS	0	0	Ty21a	6	10	4
584	FAECES	NO BACTERIAL PATHOGENS ISOLATED	0	0	Ty21a	6	10	4
584	BLOOD	NO GROWTH AFTER 5 DAYS	0	0	Ty21a	6	11	5
584	FAECES	NO BACTERIAL PATHOGENS ISOLATED	0	0	Ty21a	6	11	5
584	BLOOD	NO GROWTH AFTER 5 DAYS	0	0	Ty21a	6	12	6
584	FAECES	NO BACTERIAL PATHOGENS ISOLATED	0	0	Ty21a	6	12	6
584	FAECES	No bacterial pathogens isolated.	0	0	Ty21a	6	12	6
584	FAECES	NO BACTERIAL PATHOGENS ISOLATED	0	0	Ty21a	6	13	7
584	BLOOD	NO GROWTH AFTER 5 DAYS	0	0	Ty21a	6	13	7
584	FAECES	NO BACTERIAL PATHOGENS ISOLATED	0	0	Ty21a	6	13	7
584	BLOOD	COAGULASE NEGATIVE STAPHYLOCOCCUS (ISOLATED FROM 1/2 BOTTLES)	0	1	Ty21a	6	14	8
584	FAECES	No bacterial pathogens isolated.	0	0	Ty21a	6	41	35
584	FAECES	NO BACTERIAL PATHOGENS ISOLATED	0	0	Ty21a	6	53	47
87	FAECES	NO BACTERIAL PATHOGENS ISOLATED	0	0	Placebo	7	-1	-8
87	FAECES	SALMONELLA TYPHI isolated	1	0	Placebo	7	1	-6
87	FAECES	SALMONELLA TYPHI isolated	1	0	Placebo	7	3	-4
87	FAECES	SALMONELLA TYPHI isolated	1	0	Placebo	7	4	-3
87	FAECES	SALMONELLA TYPHI isolated	1	0	Placebo	7	5	-2
87	BLOOD	NO GROWTH AFTER 5 DAYS	0	0	Placebo	7	5	-2
87	BLOOD	SALMONELLA TYPHI isolated	1	0	Placebo	7	6	-1
87	FAECES	NO BACTERIAL PATHOGENS ISOLATED	0	0	Placebo	7	6	-1
87	BLOOD	SALMONELLA TYPHI isolated	1	0	Placebo	7	7	0
87	BLOOD	SALMONELLA TYPHI isolated	1	0	Placebo	7	7	0
87	BLOOD	NO GROWTH AFTER 5 DAYS	0	0	Placebo	7	8	1
87	BLOOD	NO GROWTH AFTER 5 DAYS	0	0	Placebo	7	8	1
87	FAECES	NO BACTERIAL PATHOGENS ISOLATED	0	0	Placebo	7	8	1
87	BLOOD	NO GROWTH AFTER 5 DAYS	0	0	Placebo	7	9	2
87	BLOOD	NO GROWTH AFTER 5 DAYS	0	0	Placebo	7	10	3
87	BLOOD	NO GROWTH AFTER 5 DAYS	0	0	Placebo	7	11	4
87	FAECES	NO BACTERIAL PATHOGENS ISOLATED	0	0	Placebo	7	11	4
87	BLOOD	NO GROWTH AFTER 5 DAYS	0	0	Placebo	7	12	5
87	BLOOD	NO GROWTH AFTER 5 DAYS	0	0	Placebo	7	13	6
87	BLOOD	NO GROWTH AFTER 5 DAYS	0	0	Placebo	7	14	7
87	FAECES	NO SALMONELLA OR SHIGELLA ISOLATED	0	0	Placebo	7	42	35
696	FAECES	NO BACTERIAL PATHOGENS ISOLATED	0	0	M01ZH09	8	-1	-9
696	FAECES	SALMONELLA TYPHI isolated	1	0	M01ZH09	8	1	-7
696	FAECES	SALMONELLA TYPHI isolated	1	0	M01ZH09	8	3	-5
696	FAECES	SALMONELLA TYPHI isolated	1	0	M01ZH09	8	5	-3
696	BLOOD	NO GROWTH AFTER 5 DAYS	0	0	M01ZH09	8	5	-3
696	BLOOD	SALMONELLA TYPHI isolated	1	0	M01ZH09	8	6	-2
696	FAECES	SALMONELLA TYPHI isolated	1	0	M01ZH09	8	6	-2
696	BLOOD	SALMONELLA TYPHI isolated	1	0	M01ZH09	8	7	-1
696	FAECES	SALMONELLA TYPHI isolated	1	0	M01ZH09	8	7	-1
696	BLOOD	SALMONELLA TYPHI isolated	1	0	M01ZH09	8	8	0
696	FAECES	SALMONELLA TYPHI isolated	1	0	M01ZH09	8	8	0
696	BLOOD	NO GROWTH AFTER 5 DAYS	0	0	M01ZH09	8	8	0
696	BLOOD	NO GROWTH AFTER 5 DAYS	0	0	M01ZH09	8	8	0
696	BLOOD	NO GROWTH AFTER 5 DAYS	0	0	M01ZH09	8	9	1
696	FAECES	NO BACTERIAL PATHOGENS ISOLATED	0	0	M01ZH09	8	9	1
696	BLOOD	NO GROWTH AFTER 5 DAYS	0	0	M01ZH09	8	10	2
696	FAECES	NO BACTERIAL PATHOGENS ISOLATED	0	0	M01ZH09	8	10	2
696	BLOOD	NO GROWTH AFTER 5 DAYS	0	0	M01ZH09	8	11	3
696	FAECES	NO BACTERIAL PATHOGENS ISOLATED	0	0	M01ZH09	8	11	3
696	BLOOD	NO GROWTH AFTER 5 DAYS	0	0	M01ZH09	8	12	4
696	FAECES	NO BACTERIAL PATHOGENS ISOLATED	0	0	M01ZH09	8	12	4
696	BLOOD	NO GROWTH AFTER 5 DAYS	0	0	M01ZH09	8	13	5
696	FAECES	NO BACTERIAL PATHOGENS ISOLATED	0	0	M01ZH09	8	13	5
696	BLOOD	NO GROWTH AFTER 5 DAYS	0	0	M01ZH09	8	14	6
696	FAECES	NO BACTERIAL PATHOGENS ISOLATED	0	0	M01ZH09	8	14	6
696	FAECES	No bacterial pathogens isolated.	0	0	M01ZH09	8	56	48
696	FAECES	NO BACTERIAL PATHOGENS ISOLATED	0	0	M01ZH09	8	79	71
648	FAECES	NO BACTERIAL PATHOGENS ISOLATED	0	0	M01ZH09	8	-1	-9
648	FAECES	NO BACTERIAL PATHOGENS ISOLATED	0	0	M01ZH09	8	1	-7
648	FAECES	NO BACTERIAL PATHOGENS ISOLATED	0	0	M01ZH09	8	3	-5
648	FAECES	NO BACTERIAL PATHOGENS ISOLATED	0	0	M01ZH09	8	5	-3
648	BLOOD	NO GROWTH AFTER 5 DAYS	0	0	M01ZH09	8	5	-3
648	BLOOD	SALMONELLA TYPHI isolated	1	0	M01ZH09	8	6	-2
648	FAECES	NO BACTERIAL PATHOGENS ISOLATED	0	0	M01ZH09	8	6	-2
648	BLOOD	SALMONELLA TYPHI isolated	1	0	M01ZH09	8	7	-1
648	FAECES	NO BACTERIAL PATHOGENS ISOLATED	0	0	M01ZH09	8	7	-1
648	FAECES	NO BACTERIAL PATHOGENS ISOLATED	0	0	M01ZH09	8	7	-1
648	BLOOD	SALMONELLA TYPHI isolated	1	0	M01ZH09	8	8	0
648	BLOOD	SALMONELLA TYPHI isolated	1	0	M01ZH09	8	8	0
648	BLOOD	NO GROWTH AFTER 5 DAYS	0	0	M01ZH09	8	9	1
648	BLOOD	NO GROWTH AFTER 5 DAYS	0	0	M01ZH09	8	9	1
648	FAECES	NO BACTERIAL PATHOGENS ISOLATED	0	0	M01ZH09	8	10	2
648	BLOOD	NO GROWTH AFTER 5 DAYS	0	0	M01ZH09	8	10	2
648	FAECES	NO BACTERIAL PATHOGENS ISOLATED	0	0	M01ZH09	8	11	3
648	BLOOD	NO GROWTH AFTER 5 DAYS	0	0	M01ZH09	8	11	3
648	BLOOD	SALMONELLA TYPHI isolated	1	0	M01ZH09	8	12	4
648	FAECES	NO BACTERIAL PATHOGENS ISOLATED	0	0	M01ZH09	8	12	4
648	BLOOD	NO GROWTH AFTER 5 DAYS	0	0	M01ZH09	8	13	5
648	BLOOD	NO GROWTH AFTER 5 DAYS	0	0	M01ZH09	8	14	6
648	FAECES	No bacterial pathogens isolated.	0	0	M01ZH09	8	53	45
648	FAECES	NO BACTERIAL PATHOGENS ISOLATED	0	0	M01ZH09	8	62	54
648	FAECES	NO BACTERIAL PATHOGENS ISOLATED	0	0	M01ZH09	8	81	73
421	FAECES	NO BACTERIAL PATHOGENS ISOLATED	0	0	Ty21a	8	-1	-9
421	FAECES	SALMONELLA TYPHI isolated	1	0	Ty21a	8	1	-7
421	FAECES	NO BACTERIAL PATHOGENS ISOLATED	0	0	Ty21a	8	3	-5
421	FAECES	NO BACTERIAL PATHOGENS ISOLATED	0	0	Ty21a	8	5	-3
421	BLOOD	NO GROWTH AFTER 5 DAYS	0	0	Ty21a	8	5	-3
421	FAECES	NO BACTERIAL PATHOGENS ISOLATED	0	0	Ty21a	8	5	-3
421	BLOOD	SALMONELLA TYPHI isolated	1	0	Ty21a	8	6	-2
421	BLOOD	NO GROWTH AFTER 5 DAYS	0	0	Ty21a	8	7	-1
421	FAECES	NO BACTERIAL PATHOGENS ISOLATED	0	0	Ty21a	8	7	-1
421	BLOOD	SALMONELLA TYPHI isolated	1	0	Ty21a	8	8	0
[truncated: 277 more rows]

## Sheet: ELISA data
Group	LPS IgG Day-28	LPS IgG Day 0	H IgG Day-28	H IgG Day 0	Vi IgG Day-28	Vi IgG Day 0
M01ZH09	40	872.5	165.874	131.205	3.7	3.7
M01ZH09	29.8	30.2	25.0339	385.485	3.7	3.7
M01ZH09	208.1	228.1	77.2407	26.8431	3.7	3.7
M01ZH09	49.1	665.7	383.568	532.996	3.7	3.7
M01ZH09	91.2	123.4	34.508	91.0276	9.64	9.19
M01ZH09	18.7	45.9	21.8756	36.0795	3.7	3.7
M01ZH09	51.4	81.7	11.5172	13.0635	3.7	3.7
M01ZH09	124.3	203.2	38.4697	85.7292	65	56.49
M01ZH09	242.6	195	19.75	28.28	3.7	3.7
M01ZH09	27.5	40.8	31.6613	35.0333	3.7	3.7
M01ZH09	159.9	253.2	36.81	1395.26	3.7	3.7
M01ZH09	45	622.5	64.6641	411.84	3.7	3.7
M01ZH09	249.7	349.5	29.82	29.36	15.42	14.34
M01ZH09	134.5	404.4	44.1	151.59	193.2	203.97
Placebo	78.8	26.6	86.3941	76.309	30.819	28.732
Placebo	164.6	120.4	14.7999	12.1372	3.7	3.7
Placebo	58	102.8	38.8502	39.46	3.7	3.7
Placebo	186.6	152.5	24.3831	23.4287	3.7	3.7
Placebo	85.2	77.7	96	83.0403	3.7	3.7
Placebo	130.4	134.5	57.517	68.1609	19.11	24.97
Placebo	307.6	267.9	82.8326	65.9017	28.87	23.4
Placebo	12.4	13.3	130.584	168.345	3.7	3.7
Placebo	36.1	39	30.9783	34.0366	64.95	62.46
Placebo	88.8	66.2	37.5869	36.5103	47.43	42.2
Ty21a	25.3	26.1	13.4518	22.04	3.7	3.7
Ty21a	86.6	37	106.314	125.304	95.528	95.403
Ty21a	178.7	191.4	50.7373	51.1626	160.68	155.13
Ty21a	164.2	148.3	60.2	59.2253	3.7	3.7
Ty21a	50.8	50.3	20.3051	19.4879	64.76	62.23
Ty21a	58.8	349	23.8553	25.9157	3.7	3.7
Ty21a	203.2	258.4	681.07	644.261	3.7	3.7
Ty21a	131.3	119.8	15.3051	19.3117	3.7	3.7
Ty21a	153.3	119.6	51.9716	47.1191	3.7	3.7
Ty21a	62.2	81.6	11.95	18.26	3.7	3.7
Ty21a	93	392.1	20.94	21.62	51.78	50.57
Ty21a	73.9	79.1	54.54	50.8	120.8	133.86
Ty21a	144.3	357.8	48.96	56.55	3.7	3.7
Ty21a	267.3	657.9	14.4494	16.5913	3.7	3.7
Ty21a	51.2	58.6	251.876	245.705	45.63	46.19
Ty21a	88.9	72.6	34.02	28.15	3.7	3.7
Ty21a
M01ZH09	198.9	1555.8	42.6989	72.8206	3.7	3.7
M01ZH09	53.4	55.9	18.4706	101.564	3.7	3.7
M01ZH09	84	1048.2	28.8712	242.096	3.7	3.7
M01ZH09	63.5	195.8	23.0031	23.0797	3.7	3.7
M01ZH09	44.6	58.9	11.3091	27.2092	3.7	3.7
M01ZH09	30.2	38.5	75.7262	146.966	3.7	3.7
M01ZH09	30.6	44.1	34.0664	186.56	3.7	3.7
M01ZH09	28	656.1	41.5823	278.777	3.7	3.7
M01ZH09	208.6	1269.8	27.9103	124.73	3.7	3.7
M01ZH09	116.3	320.2	42.2469	119.72	3.7	3.7
M01ZH09	355	352.1	164.583	387.31	3.7	3.7
M01ZH09	350.5	2147.8	70.1826	1156.3	3.7	3.7
M01ZH09	110.3	229.8	33.6816	112.956	3.7	3.7
M01ZH09	63.1	225.1	76.55	642.64	3.7	3.7
M01ZH09	114.3	351.7	24.023	45.8659	9.46	3.7
M01ZH09	64.1	71.4	25.566	23.8549	81.05	70.85
M01ZH09	91.8	285.4	42.7773	97.7094	3.7	3.7
M01ZH09	131.4	145	69.46	155.96	3.7	9.49
Placebo	219.4	270.3	62.11	48.138	3.7	3.7
Placebo	157.4	136.4	89.6932	81.7144	3.7	3.7
Placebo	41.8	39.9	26.1073	28.2897	3.7	7.9179
Placebo	232.9	196.5	121.127	135.957	12.555	14.402
Placebo	176.9	57.6	64.1252	74.0782	3.7	3.7
Placebo	26.4	33.5	7.66	11.67	3.7	3.7
Placebo	38.5	39.4	28.7638	30.0617	3.7	3.7
Placebo	83.1	113.6	92.2215	102.293	9.9	11.92
Placebo	74.3	89.5	17.52	18.02	9.37	9.14
Placebo	36.1	34.2	23.5565	22.8345	3.7	3.7
Placebo	19.2	24.1	13.46	12.26	32.99	39.56
Placebo	46	106.1	345.75	328.41	9.21	8.89
Placebo	135.4	229.8	52.59	69.2287	3.7	3.7
Placebo	164.5	167.5	31.59	26.99	3.7	3.7
Placebo	56.8	60.9	56.1856	60.2176	3.7	3.7
Placebo	82.7	79.1	51.9789	50.1591	3.7	3.7
Placebo	278.6	272.6	42.4141	38.7701	3.7	3.7
Placebo	73.5	64	18.85	18.5	3.7	3.7
Placebo	84.3	74.3	18.8	24.52	3.7	3.7
Placebo	289	240.4	23.24	46.37	22.461	25.27
Ty21a	53.2	58.2	46.13	55.9	19.347	19.514
Ty21a	1015.6	862.1	21.78	30.1981	3.7	3.7
Ty21a	81.5	86.4	396.037	437.7	3.7	3.7
Ty21a	97.5	112.9	98.3445	94.901	3.7	3.7
Ty21a	32.4	38.2	18.5326	17.644	3.7	3.7
Ty21a	84.5	123.4	28.9517	35.8247	3.7	3.7
Ty21a	66.2	77.9	85.3055	78.886	3.7	3.7
Ty21a	138.1	372	45.6511	30.7879	3.7	3.7
Ty21a	424.1	3431.4	40.4742	38.3724	3.7	3.7
Ty21a	398.7	1600.8	120.871	125.282	3.7	3.7
Ty21a	151.7	146.2	54.39	53.71	13.32	12.05
Ty21a	192.9	208.6	67.99	69.97	3.7	3.7
Ty21a	393	497.7	35.45	35.02	3.7	3.7

## Sheet: ELISPOT data
GROUP	LPS IgG Day-28	LPS IgG Day-21	H IgG Day-28	H IgG Day-21	Vi IgG Day-28	Vi IgG Day-21
Ty21a	2	11	5	8	1	13
M01ZH09	0	7	1	5	0	1
Placebo	2	1	3	0	2	2
Ty21a	0	5	1	12	0	0
M01ZH09	7	42	4	97	9	5
Placebo	0	0	0	0	0	2
Placebo	0	1	0	3	0	1
Placebo	0	0	0	0	0	3
Ty21a	2	0	0	0	3	1
Placebo	7	2	0	2	13	2
M01ZH09	12	160	6	84	9	0
Placebo	0	0	2	0	0	2
Placebo	2	0	1	0	0	0
M01ZH09	0	11	1	5	1	0
M01ZH09	5	1	4	50	12	1
Ty21a	2	0	0	2	1	1
Ty21a	0	0	1	3	0	1
Ty21a	16	12	2	11	8	8
M01ZH09	1	0	2	0	2	0
M01ZH09	1	63	0	92	0	0
Ty21a	0	2	0	3	0	0
M01ZH09	1	25	0	406	0	4
Placebo	5	5	0	2	12	4
Ty21a	0	0	0	1	0	0
M01ZH09	0	1	0	24	2	1
M01ZH09	2	154	3	58	0	0
Placebo	1	0	0	0	0	3
Placebo	0	4	0	1	0	0
Placebo	1	0	0	0	0	0
M01ZH09	1	11	0	22	0	1
Placebo	1	0	2	0	7	4
Ty21a	0	0	0	0	0	7
M01ZH09	0	15	0	14	0	4
Ty21a	0	3	0	10	0	0
M01ZH09	0	123	1	129	0	0
M01ZH09	0	13	0	58	0	1
M01ZH09	0	0	0	0	0	0
M01ZH09	9	1	2	2	7	3
Placebo	6	1	1	2	2	3
Placebo	3	2	2	4	2	1
Ty21a	0	3	0	0	1	0
Ty21a	6	5	0	2	9	2
M01ZH09	0	427	0	39	0	0
Ty21a	24	9	9	8	22	4
Ty21a	0	5	0	3	0	2
M01ZH09	1	154	0	97	0	0
Placebo	2	7	0	0	6	7
Ty21a	4	4	2	0	2	7
Placebo	6	0	7	0	3	0
Placebo	5	32	0	0	9	20
Ty21a	1	3	2	1	1	1
M01ZH09	0	57	0	3	1	0
Placebo	1	2	0	5	0	0
Ty21a	1	2	0	0	4	0
Ty21a	4	7	0	2	6	1
M01ZH09	0	39	1	26	0	0
Ty21a	1	0	0	0	2	0
Ty21a	9	5	1	3	21	5
Placebo	0	0	0	0	0	0
M01ZH09	0	16	0	25	0	2
Ty21a	4	7	4	5	10	0
Placebo	4	0	3	0	1	0
Placebo	0	2	1	0	0	1
M01ZH09	11	219	5	72	0	0
M01ZH09	0	2.66667	0	10.6667	0	0
Placebo	8	4	0	3	12	2
Ty21a	0	2	0	1	0	0
M01ZH09	2	46	0	137	1	3
M01ZH09	0	0	1	3	0	0
Placebo	5	35	0	28	1	17
M01ZH09	0	4	3	5	0	3
Placebo	0	0	0	0	0	0
Placebo	1	4	0	0	0	2
M01ZH09	1	6	0	12	0	0
Placebo	1	22	2	0	2	26
Ty21a	0	1	0	3	0	2
M01ZH09	5	402	0	152	3	5
M01ZH09	0	2	0	1	0	14
Ty21a	10	7	2	4	14	4
M01ZH09	0	1	0	7	2	1
Ty21a	0	2	0	5	0	0
Placebo	0	2	0	2	0	1
Placebo	0	28	0	0	0	17
M01ZH09	1	56	0	80	0	0
Ty21a	0	6	0	12	0	0
Ty21a	0	1	0	2	0	2
Ty21a	1	20	0	26	11	6
Placebo	0	0	0	0	0	0
Placebo	3	2	0	0	10	0
M01ZH09	1	3	0	277	11	19
Ty21a	0	1	0	2	4	1
Ty21a	0	2	2	1	0	3
M01ZH09	0	25	0	56	0	0
